# Supplementary material for: Genomic positions of co-expressed genes: echoes of chromosome organisation in gene expression data
Source: BMC Res Notes. 2013 Jun 13;6:229. doi: 10.1186/1756-0500-6-229 (PMC3689077; doi:10.1186/1756-0500-6-229)
Supplement: Additional file 4 — Functional annotations of genes from selected regions. Significant functional annotation terms connected to genes from regions 81 - 89 (chr 4, q22.1-q34.1)), 233 (chr 14, q21.3) and 283 - 287 (chr 20, p12.3-q13.13) and their partnering regions. Genes from each region considered, together with genes from its partnering regions are separate queries in functional term enrichment analysis (see Methods). [file 1756-0500-6-229-S4.xls]

## Sheet: Sheet1
Symatlas
Region 81
No significantly enriched functional annotation terms
Region 82
Category	Term	Count	List Total	Bonferroni corected p-value
EC_NUMBER	1.1.1.1	3	13	0.0146364
Region 83
Category	Term	Count	List Total	Bonferroni corected p-value
PFAM	PF00008:EGF	4	15	0.0484755
Region 84
Category	Term	Count	List Total	Bonferroni corected p-value
OMIM_DISEASE	A genome-wide association study for celiac disease identifies risk variants in the region harboring IL2 and IL21	3	11	0.0156681
Region 85, 86
No significantly enriched functional annotation terms
Region 87
Category	Term	Count	List Total	Bonferroni corected p-value
SP_PIR_KEYWORDS	plasma	11	41	6.5051e-10
GOTERM_CC_ALL	GO:0005615~extracellular space	16	39	2.4562e-06
SP_PIR_KEYWORDS	Secreted	20	41	1.16578e-05
SP_PIR_KEYWORDS	liver	7	41	2.33242e-05
GOTERM_CC_ALL	GO:0005576~extracellular region	21	39	4.96834e-05
GOTERM_CC_ALL	GO:0044421~extracellular region part	16	39	0.000188215
KEGG_PATHWAY	hsa04610:Complement and coagulation cascades	6	21	0.00135694
PFAM	PF00273:Serum_albumin	4	41	0.00166413
SP_PIR_KEYWORDS	signal	23	41	0.00193799
SP_PIR_KEYWORDS	glycoprotein	25	41	0.00287948
KEGG_PATHWAY	hsa00982:Drug metabolism	5	21	0.0030499
KEGG_PATHWAY	hsa00980:Metabolism of xenobiotics by cytochrome P450	5	21	0.0030499
GOTERM_CC_ALL	GO:0031093~platelet alpha granule lumen	5	39	0.00492294
KEGG_PATHWAY	hsa00830:Retinol metabolism	5	21	0.00565643
GOTERM_CC_ALL	GO:0060205~cytoplasmic membrane-bounded vesicle lumen	5	39	0.00680348
SP_PIR_KEYWORDS	blood coagulation	5	41	0.00873296
GOTERM_CC_ALL	GO:0031091~platelet alpha granule	5	39	0.009156
GOTERM_CC_ALL	GO:0031983~vesicle lumen	5	39	0.0120449
SP_PIR_KEYWORDS	duplication	7	41	0.0233815
PFAM	PF00147:Fibrinogen_C	4	41	0.0324055
PFAM	PF00147:Fibrinogen beta and gamma chains, C-terminal globular domain	4	41	0.0324055
Region 88, 89, 233, 283, 284
No significantly enriched functional annotation terms
Region 285
Category	Term	Count	List Total	Bonferroni corected p-value
SP_PIR_KEYWORDS	saliva	6	17	6.18729e-09
GOTERM_CC_ALL	GO:0005576~extracellular region	14	17	1.11484e-06
SP_PIR_KEYWORDS	Secreted	13	17	1.24057e-06
PFAM	PF00031:Cystatin domain	4	10	1.0406e-05
PFAM	PF00031:Cystatin	4	10	1.81751e-05
SP_PIR_KEYWORDS	signal	14	17	9.36906e-05
SP_PIR_KEYWORDS	thiol protease inhibitor	4	17	0.000417095
GOTERM_MF_ALL	GO:0004869~cysteine-type endopeptidase inhibitor activity	4	14	0.00100081
SP_PIR_KEYWORDS	protease inhibitor	4	17	0.00927796
SP_PIR_KEYWORDS	cysteine proteinase inhibitor	3	17	0.021356
SP_PIR_KEYWORDS	biomineralization	3	17	0.021356
GOTERM_MF_ALL	GO:0004866~endopeptidase inhibitor activity	4	14	0.0282149
GOTERM_BP_ALL	GO:0031214~biomineral formation	3	7	0.030627
GOTERM_MF_ALL	GO:0030414~peptidase inhibitor activity	4	14	0.0311982
Region 286, 287
No significantly enriched functional annotation terms
NeMo
Region 81
No genes from NeMo dataset in this region
Region 82
Category	Term	Count	List Total	Bonferroni corected p-value
GOTERM_BP_ALL	GO:0007049~cell cycle	50	96	6.58127e-10
SP_PIR_KEYWORDS	cell cycle	38	105	1.18507e-09
GOTERM_BP_ALL	GO:0022403~cell cycle phase	39	96	3.43201e-09
GOTERM_BP_ALL	GO:0000279~M phase	35	96	1.18865e-08
SP_PIR_KEYWORDS	cell division	29	105	3.94066e-08
GOTERM_CC_ALL	GO:0005634~nucleus	82	100	4.90592e-08
SP_PIR_KEYWORDS	mitosis	26	105	1.11035e-07
GOTERM_BP_ALL	GO:0000280~nuclear division	29	96	1.12823e-07
GOTERM_BP_ALL	GO:0007067~mitosis	29	96	1.12823e-07
GOTERM_BP_ALL	GO:0048285~organelle fission	29	96	1.12823e-07
GOTERM_BP_ALL	GO:0000087~M phase of mitotic cell cycle	29	96	1.12823e-07
GOTERM_BP_ALL	GO:0000278~mitotic cell cycle	37	96	1.74435e-07
GOTERM_BP_ALL	GO:0051301~cell division	29	96	1.88672e-07
GOTERM_BP_ALL	GO:0022402~cell cycle process	42	96	4.29224e-07
KEGG_PATHWAY	hsa04110:Cell cycle	21	49	4.59666e-07
SP_PIR_KEYWORDS	nucleus	71	105	7.65675e-05
GOTERM_BP_ALL	GO:0006259~DNA metabolic process	35	96	7.72779e-05
GOTERM_CC_ALL	GO:0005622~intracellular	98	100	0.000268843
GOTERM_CC_ALL	GO:0015630~microtubule cytoskeleton	23	100	0.000658426
GOTERM_BP_ALL	GO:0051726~regulation of cell cycle	24	96	0.000758314
GOTERM_CC_ALL	GO:0000777~condensed chromosome kinetochore	11	100	0.000843989
KEGG_PATHWAY	hsa03030:DNA replication	12	49	0.0011568
KEGG_PATHWAY	hsa04114:Oocyte meiosis	10	49	0.00133082
GOTERM_CC_ALL	GO:0044427~chromosomal part	29	100	0.00145845
GOTERM_CC_ALL	GO:0044424~intracellular part	97	100	0.00150451
GOTERM_CC_ALL	GO:0000793~condensed chromosome	18	100	0.0016709
GOTERM_CC_ALL	GO:0044428~nuclear part	51	100	0.00243035
GOTERM_BP_ALL	GO:0006260~DNA replication	23	96	0.00244223
GOTERM_CC_ALL	GO:0000779~condensed chromosome, centromeric region	11	100	0.00419993
SP_PIR_KEYWORDS	kinetochore	11	105	0.00422572
GOTERM_CC_ALL	GO:0044430~cytoskeletal part	23	100	0.00584545
GOTERM_BP_ALL	GO:0006996~organelle organization	41	96	0.00600437
GOTERM_CC_ALL	GO:0043231~intracellular membrane-bounded organelle	87	100	0.00720077
GOTERM_BP_ALL	GO:0000075~cell cycle checkpoint	14	96	0.0103785
GOTERM_CC_ALL	GO:0043227~membrane-bounded organelle	87	100	0.0107334
GOTERM_CC_ALL	GO:0000775~chromosome, centromeric region	14	100	0.0108154
GOTERM_CC_ALL	GO:0005694~chromosome	31	100	0.011334
GOTERM_CC_ALL	GO:0043228~non-membrane-bounded organelle	50	100	0.0114867
GOTERM_CC_ALL	GO:0043232~intracellular non-membrane-bounded organelle	50	100	0.0114867
GOTERM_CC_ALL	GO:0000776~kinetochore	11	100	0.0152698
GOTERM_CC_ALL	GO:0043229~intracellular organelle	89	100	0.015421
KEGG_PATHWAY	hsa04914:Progesterone-mediated oocyte maturation	8	49	0.0164489
SP_PIR_KEYWORDS	dna replication	16	105	0.0172716
GOTERM_CC_ALL	GO:0043226~organelle	89	100	0.0175812
SP_PIR_KEYWORDS	phosphoprotein	80	105	0.0208583
GOTERM_CC_ALL	GO:0005654~nucleoplasm	34	100	0.0241555
GOTERM_CC_ALL	GO:0070013~intracellular organelle lumen	43	100	0.0372935
GOTERM_CC_ALL	GO:0005657~replication fork	9	100	0.0389647
GOTERM_CC_ALL	GO:0005856~cytoskeleton	25	100	0.0443787
Region 83
No genes from NeMo dataset in this region
Region 84
Category	Term	Count	List Total	Bonferroni corected p-value
GOTERM_CC_ALL	GO:0005634~nucleus	153	179	1.44857e-22
GOTERM_BP_ALL	GO:0022403~cell cycle phase	67	174	4.93588e-20
GOTERM_BP_ALL	GO:0000279~M phase	58	174	3.18124e-17
GOTERM_BP_ALL	GO:0007049~cell cycle	82	174	9.59998e-17
GOTERM_BP_ALL	GO:0022402~cell cycle process	73	174	1.7754e-15
SP_PIR_KEYWORDS	nucleus	131	186	6.9611e-14
GOTERM_CC_ALL	GO:0044428~nuclear part	100	179	6.21725e-13
SP_PIR_KEYWORDS	cell cycle	55	186	7.33236e-12
GOTERM_CC_ALL	GO:0005622~intracellular	177	179	2.61373e-11
KEGG_PATHWAY	hsa04110:Cell cycle	32	84	4.0045e-11
GOTERM_CC_ALL	GO:0015630~microtubule cytoskeleton	42	179	4.23519e-11
GOTERM_BP_ALL	GO:0000087~M phase of mitotic cell cycle	43	174	6.03201e-11
GOTERM_BP_ALL	GO:0000280~nuclear division	43	174	6.03201e-11
GOTERM_BP_ALL	GO:0048285~organelle fission	43	174	6.03201e-11
GOTERM_BP_ALL	GO:0007067~mitosis	43	174	6.03201e-11
GOTERM_CC_ALL	GO:0043229~intracellular organelle	166	179	1.99474e-10
GOTERM_CC_ALL	GO:0044424~intracellular part	176	179	2.14619e-10
GOTERM_CC_ALL	GO:0043226~organelle	166	179	2.76369e-10
SP_PIR_KEYWORDS	cell division	41	186	5.19252e-10
GOTERM_BP_ALL	GO:0000278~mitotic cell cycle	56	174	5.7103e-10
GOTERM_CC_ALL	GO:0043231~intracellular membrane-bounded organelle	160	179	2.84245e-09
GOTERM_BP_ALL	GO:0006996~organelle organization	76	174	2.89952e-09
SP_PIR_KEYWORDS	mitosis	36	186	3.82705e-09
GOTERM_CC_ALL	GO:0043227~membrane-bounded organelle	160	179	7.12437e-09
GOTERM_BP_ALL	GO:0051301~cell division	41	174	8.89825e-09
GOTERM_CC_ALL	GO:0043232~intracellular non-membrane-bounded organelle	94	179	9.10494e-09
GOTERM_CC_ALL	GO:0043228~non-membrane-bounded organelle	94	179	9.10494e-09
GOTERM_CC_ALL	GO:0044430~cytoskeletal part	42	179	1.51612e-08
GOTERM_BP_ALL	GO:0006259~DNA metabolic process	57	174	2.67479e-08
GOTERM_CC_ALL	GO:0031981~nuclear lumen	77	179	8.13242e-08
GOTERM_CC_ALL	GO:0070013~intracellular organelle lumen	81	179	1.96959e-07
GOTERM_BP_ALL	GO:0051726~regulation of cell cycle	38	174	1.00501e-06
GOTERM_CC_ALL	GO:0005694~chromosome	55	179	1.27799e-06
GOTERM_CC_ALL	GO:0043233~organelle lumen	81	179	2.23389e-06
SP_PIR_KEYWORDS	phosphoprotein	143	186	2.66113e-06
GOTERM_CC_ALL	GO:0044446~intracellular organelle part	127	179	2.67677e-06
GOTERM_CC_ALL	GO:0000775~chromosome, centromeric region	23	179	4.41316e-06
GOTERM_CC_ALL	GO:0005819~spindle	22	179	4.48064e-06
GOTERM_CC_ALL	GO:0044422~organelle part	127	179	4.51839e-06
GOTERM_CC_ALL	GO:0000793~condensed chromosome	28	179	5.69802e-06
GOTERM_CC_ALL	GO:0044427~chromosomal part	47	179	6.13994e-06
GOTERM_CC_ALL	GO:0031974~membrane-enclosed lumen	81	179	1.10869e-05
GOTERM_BP_ALL	GO:0006139~nucleobase, nucleoside, nucleotide and nucleic acid metabolic process	91	174	1.33154e-05
GOTERM_BP_ALL	GO:0034641~cellular nitrogen compound metabolic process	92	174	1.57462e-05
GOTERM_CC_ALL	GO:0005654~nucleoplasm	59	179	3.73226e-05
GOTERM_BP_ALL	GO:0006807~nitrogen compound metabolic process	92	174	3.84392e-05
GOTERM_CC_ALL	GO:0005856~cytoskeleton	43	179	0.00010307
SP_PIR_KEYWORDS	atp-binding	47	186	0.000291433
GOTERM_CC_ALL	GO:0005815~microtubule organizing center	23	179	0.000414204
SP_PIR_KEYWORDS	nucleotide-binding	50	186	0.000433624
GOTERM_BP_ALL	GO:0007346~regulation of mitotic cell cycle	22	174	0.000508506
KEGG_PATHWAY	hsa04114:Oocyte meiosis	13	84	0.000584676
GOTERM_BP_ALL	GO:0000226~microtubule cytoskeleton organization	21	174	0.000590884
GOTERM_BP_ALL	GO:0000075~cell cycle checkpoint	20	174	0.000666749
GOTERM_BP_ALL	GO:0006974~response to DNA damage stimulus	37	174	0.00098596
GOTERM_BP_ALL	GO:0007017~microtubule-based process	25	174	0.0013057
GOTERM_BP_ALL	GO:0006281~DNA repair	33	174	0.00134937
GOTERM_BP_ALL	GO:0006260~DNA replication	33	174	0.00134937
GOTERM_MF_ALL	GO:0032555~purine ribonucleotide binding	52	172	0.00171919
GOTERM_MF_ALL	GO:0032553~ribonucleotide binding	52	172	0.00171919
GOTERM_MF_ALL	GO:0005524~ATP binding	49	172	0.00189623
GOTERM_MF_ALL	GO:0032559~adenyl ribonucleotide binding	49	172	0.00189623
SP_PIR_KEYWORDS	kinetochore	14	186	0.00347331
GOTERM_MF_ALL	GO:0001882~nucleoside binding	50	172	0.00350272
KEGG_PATHWAY	hsa03030:DNA replication	15	84	0.00385951
GOTERM_BP_ALL	GO:0010564~regulation of cell cycle process	20	174	0.00412343
GOTERM_CC_ALL	GO:0000779~condensed chromosome, centromeric region	14	179	0.00433725
GOTERM_BP_ALL	GO:0007059~chromosome segregation	19	174	0.00495157
GOTERM_MF_ALL	GO:0000166~nucleotide binding	61	172	0.00559367
GOTERM_MF_ALL	GO:0017076~purine nucleotide binding	52	172	0.00586866
GOTERM_MF_ALL	GO:0030554~adenyl nucleotide binding	49	172	0.00675555
GOTERM_MF_ALL	GO:0001883~purine nucleoside binding	49	172	0.00675555
GOTERM_CC_ALL	GO:0005813~centrosome	20	179	0.00723078
GOTERM_BP_ALL	GO:0016043~cellular component organization	84	174	0.0075824
GOTERM_BP_ALL	GO:0044260~cellular macromolecule metabolic process	105	174	0.00771285
GOTERM_BP_ALL	GO:0033554~cellular response to stress	37	174	0.00940557
GOTERM_CC_ALL	GO:0044464~cell part	179	179	0.0119435
GOTERM_CC_ALL	GO:0005623~cell	179	179	0.0119435
GOTERM_MF_ALL	GO:0003676~nucleic acid binding	72	172	0.0138099
SP_PIR_KEYWORDS	dna replication	22	186	0.0178616
SP_PIR_KEYWORDS	DNA damage	20	186	0.0189278
GOTERM_BP_ALL	GO:0007051~spindle organization	15	174	0.0215582
KEGG_PATHWAY	hsa04914:Progesterone-mediated oocyte maturation	10	84	0.0246709
GOTERM_MF_ALL	GO:0003677~DNA binding	58	172	0.0253311
GOTERM_CC_ALL	GO:0000776~kinetochore	14	179	0.0287393
GOTERM_BP_ALL	GO:0051329~interphase of mitotic cell cycle	17	174	0.037717
GOTERM_BP_ALL	GO:0051325~interphase	17	174	0.037717
GOTERM_CC_ALL	GO:0000777~condensed chromosome kinetochore	12	179	0.0384655
GOTERM_CC_ALL	GO:0000922~spindle pole	10	179	0.0405552
Region 85
No genes from NeMo dataset in this region
Region 86
No partnering regions for that region
Region 87, 88
No genes from NeMo dataset in these regions
Region 89
Category	Term	Count	List Total	Bonferroni corected p-value
GOTERM_BP_ALL	GO:0022403~cell cycle phase	37	77	2.3625e-11
GOTERM_CC_ALL	GO:0005634~nucleus	71	82	6.00638e-09
GOTERM_BP_ALL	GO:0000279~M phase	31	77	1.65621e-08
GOTERM_BP_ALL	GO:0022402~cell cycle process	37	77	2.65659e-07
GOTERM_BP_ALL	GO:0007049~cell cycle	40	77	4.03156e-07
SP_PIR_KEYWORDS	cell cycle	30	84	8.10972e-07
GOTERM_BP_ALL	GO:0000278~mitotic cell cycle	31	77	3.15122e-06
GOTERM_BP_ALL	GO:0006259~DNA metabolic process	32	77	8.3835e-06
SP_PIR_KEYWORDS	nucleus	61	84	8.81171e-06
SP_PIR_KEYWORDS	cell division	23	84	9.63189e-06
GOTERM_CC_ALL	GO:0044428~nuclear part	48	82	1.92281e-05
GOTERM_BP_ALL	GO:0007067~mitosis	23	77	3.88159e-05
GOTERM_BP_ALL	GO:0048285~organelle fission	23	77	3.88159e-05
GOTERM_BP_ALL	GO:0000087~M phase of mitotic cell cycle	23	77	3.88159e-05
GOTERM_BP_ALL	GO:0000280~nuclear division	23	77	3.88159e-05
KEGG_PATHWAY	hsa04110:Cell cycle	16	37	5.0505e-05
GOTERM_BP_ALL	GO:0051301~cell division	23	77	5.6016e-05
SP_PIR_KEYWORDS	mitosis	20	84	6.62877e-05
GOTERM_BP_ALL	GO:0051726~regulation of cell cycle	22	77	0.000224561
GOTERM_CC_ALL	GO:0043232~intracellular non-membrane-bounded organelle	46	82	0.0004275
GOTERM_CC_ALL	GO:0043228~non-membrane-bounded organelle	46	82	0.0004275
SP_PIR_KEYWORDS	phosphoprotein	69	84	0.000518431
GOTERM_CC_ALL	GO:0005694~chromosome	29	82	0.00121191
GOTERM_CC_ALL	GO:0031981~nuclear lumen	38	82	0.00147386
GOTERM_CC_ALL	GO:0015630~microtubule cytoskeleton	20	82	0.00163919
GOTERM_CC_ALL	GO:0070013~intracellular organelle lumen	40	82	0.00177262
GOTERM_CC_ALL	GO:0044430~cytoskeletal part	21	82	0.00270202
GOTERM_CC_ALL	GO:0044427~chromosomal part	25	82	0.00325155
GOTERM_BP_ALL	GO:0006974~response to DNA damage stimulus	22	77	0.00354768
GOTERM_CC_ALL	GO:0044446~intracellular organelle part	61	82	0.00418237
GOTERM_BP_ALL	GO:0006281~DNA repair	20	77	0.00425876
GOTERM_BP_ALL	GO:0007346~regulation of mitotic cell cycle	14	77	0.00507454
GOTERM_CC_ALL	GO:0043233~organelle lumen	40	82	0.00508648
GOTERM_CC_ALL	GO:0005654~nucleoplasm	31	82	0.00511541
GOTERM_CC_ALL	GO:0044422~organelle part	61	82	0.00530548
GOTERM_CC_ALL	GO:0000775~chromosome, centromeric region	13	82	0.00659183
GOTERM_CC_ALL	GO:0005622~intracellular	80	82	0.00674193
GOTERM_CC_ALL	GO:0031974~membrane-enclosed lumen	40	82	0.0102926
GOTERM_BP_ALL	GO:0033554~cellular response to stress	22	77	0.0128387
GOTERM_CC_ALL	GO:0000793~condensed chromosome	15	82	0.0130387
SP_PIR_KEYWORDS	cytoskeleton	14	84	0.0151652
GOTERM_BP_ALL	GO:0006260~DNA replication	19	77	0.0190941
GOTERM_CC_ALL	GO:0043231~intracellular membrane-bounded organelle	72	82	0.0198314
GOTERM_BP_ALL	GO:0006996~organelle organization	34	77	0.0209364
GOTERM_CC_ALL	GO:0043227~membrane-bounded organelle	72	82	0.027633
GOTERM_CC_ALL	GO:0005635~nuclear envelope	11	82	0.0289911
GOTERM_CC_ALL	GO:0044424~intracellular part	79	82	0.0319765
SP_PIR_KEYWORDS	kinetochore	9	84	0.0355538
GOTERM_CC_ALL	GO:0005815~microtubule organizing center	13	82	0.04087
Region 233
Category	Term	Count	List Total	Bonferroni corected p-value
GOTERM_CC_ALL	GO:0005634~nucleus	76	86	9.24825e-11
GOTERM_BP_ALL	GO:0007049~cell cycle	46	83	4.27641e-10
GOTERM_BP_ALL	GO:0022403~cell cycle phase	37	83	5.25404e-10
GOTERM_BP_ALL	GO:0022402~cell cycle process	42	83	9.0762e-10
GOTERM_BP_ALL	GO:0000279~M phase	32	83	2.81992e-08
SP_PIR_KEYWORDS	nucleus	66	88	2.33404e-07
GOTERM_BP_ALL	GO:0006259~DNA metabolic process	35	83	7.40195e-07
GOTERM_CC_ALL	GO:0044428~nuclear part	52	86	9.7486e-07
SP_PIR_KEYWORDS	cell cycle	30	88	3.39772e-06
GOTERM_CC_ALL	GO:0044424~intracellular part	86	86	1.3295e-05
GOTERM_CC_ALL	GO:0005622~intracellular	86	86	1.84612e-05
GOTERM_CC_ALL	GO:0043231~intracellular membrane-bounded organelle	80	86	1.87104e-05
GOTERM_CC_ALL	GO:0000793~condensed chromosome	19	86	2.67715e-05
SP_PIR_KEYWORDS	cell division	23	88	2.91618e-05
GOTERM_CC_ALL	GO:0043227~membrane-bounded organelle	80	86	2.94828e-05
GOTERM_CC_ALL	GO:0043229~intracellular organelle	81	86	9.63515e-05
GOTERM_CC_ALL	GO:0043232~intracellular non-membrane-bounded organelle	49	86	9.95551e-05
GOTERM_CC_ALL	GO:0043228~non-membrane-bounded organelle	49	86	9.95551e-05
GOTERM_CC_ALL	GO:0043226~organelle	81	86	0.000111628
GOTERM_BP_ALL	GO:0000278~mitotic cell cycle	30	83	0.000137292
SP_PIR_KEYWORDS	mitosis	20	88	0.000173681
GOTERM_CC_ALL	GO:0044446~intracellular organelle part	66	86	0.000269734
GOTERM_BP_ALL	GO:0051301~cell division	23	83	0.000286641
GOTERM_CC_ALL	GO:0005694~chromosome	31	86	0.000332823
GOTERM_CC_ALL	GO:0044422~organelle part	66	86	0.000356239
GOTERM_BP_ALL	GO:0000226~microtubule cytoskeleton organization	15	83	0.000683596
GOTERM_BP_ALL	GO:0006281~DNA repair	22	83	0.000739544
GOTERM_CC_ALL	GO:0015630~microtubule cytoskeleton	21	86	0.000906423
GOTERM_BP_ALL	GO:0051726~regulation of cell cycle	22	83	0.0010372
GOTERM_BP_ALL	GO:0048285~organelle fission	22	83	0.0010372
GOTERM_BP_ALL	GO:0000087~M phase of mitotic cell cycle	22	83	0.0010372
GOTERM_BP_ALL	GO:0000280~nuclear division	22	83	0.0010372
GOTERM_BP_ALL	GO:0007067~mitosis	22	83	0.0010372
GOTERM_CC_ALL	GO:0044430~cytoskeletal part	22	86	0.0016679
GOTERM_BP_ALL	GO:0000075~cell cycle checkpoint	14	83	0.0018072
GOTERM_BP_ALL	GO:0007051~spindle organization	12	83	0.00183199
GOTERM_BP_ALL	GO:0007017~microtubule-based process	17	83	0.00188252
GOTERM_BP_ALL	GO:0006996~organelle organization	38	83	0.0019499
KEGG_PATHWAY	hsa04110:Cell cycle	15	41	0.00205287
GOTERM_CC_ALL	GO:0031981~nuclear lumen	39	86	0.00228568
GOTERM_CC_ALL	GO:0070013~intracellular organelle lumen	41	86	0.00302299
GOTERM_BP_ALL	GO:0006974~response to DNA damage stimulus	23	83	0.00361547
GOTERM_CC_ALL	GO:0031974~membrane-enclosed lumen	42	86	0.00663994
GOTERM_CC_ALL	GO:0005635~nuclear envelope	12	86	0.00803483
GOTERM_CC_ALL	GO:0043233~organelle lumen	41	86	0.00868976
GOTERM_CC_ALL	GO:0000779~condensed chromosome, centromeric region	10	86	0.0102917
SP_PIR_KEYWORDS	phosphoprotein	69	88	0.0133657
GOTERM_BP_ALL	GO:0033554~cellular response to stress	23	83	0.0138245
GOTERM_CC_ALL	GO:0000777~condensed chromosome kinetochore	9	86	0.0259591
GOTERM_BP_ALL	GO:0007010~cytoskeleton organization	15	83	0.0272577
GOTERM_CC_ALL	GO:0005856~cytoskeleton	23	86	0.0329314
SP_PIR_KEYWORDS	dna repair	13	88	0.0365885
SP_PIR_KEYWORDS	DNA damage	13	88	0.0365885
GOTERM_CC_ALL	GO:0005654~nucleoplasm	30	86	0.0458777
Region 283
Category	Term	Count	List Total	Bonferroni corected p-value
GOTERM_BP_ALL	GO:0000279~M phase	28	65	3.58399e-08
GOTERM_BP_ALL	GO:0022403~cell cycle phase	30	65	7.24778e-08
SP_PIR_KEYWORDS	cell division	22	71	1.71214e-06
SP_PIR_KEYWORDS	mitosis	20	71	2.88716e-06
GOTERM_BP_ALL	GO:0007067~mitosis	22	65	6.42434e-06
GOTERM_BP_ALL	GO:0000280~nuclear division	22	65	6.42434e-06
GOTERM_BP_ALL	GO:0000087~M phase of mitotic cell cycle	22	65	6.42434e-06
GOTERM_BP_ALL	GO:0048285~organelle fission	22	65	6.42434e-06
GOTERM_BP_ALL	GO:0051301~cell division	22	65	9.20732e-06
GOTERM_BP_ALL	GO:0007049~cell cycle	34	65	1.04612e-05
KEGG_PATHWAY	hsa04110:Cell cycle	15	30	1.54332e-05
GOTERM_BP_ALL	GO:0022402~cell cycle process	31	65	1.63337e-05
GOTERM_CC_ALL	GO:0005634~nucleus	58	70	1.92864e-05
SP_PIR_KEYWORDS	cell cycle	25	71	3.76117e-05
GOTERM_CC_ALL	GO:0005622~intracellular	70	70	0.000401785
GOTERM_BP_ALL	GO:0000278~mitotic cell cycle	25	65	0.000562584
GOTERM_BP_ALL	GO:0006996~organelle organization	32	65	0.00213057
GOTERM_CC_ALL	GO:0044424~intracellular part	69	70	0.00506584
GOTERM_BP_ALL	GO:0006259~DNA metabolic process	24	65	0.0144758
SP_PIR_KEYWORDS	phosphoprotein	57	71	0.0160537
GOTERM_CC_ALL	GO:0044428~nuclear part	37	70	0.0199053
SP_PIR_KEYWORDS	nucleus	47	71	0.0214615
GOTERM_CC_ALL	GO:0043228~non-membrane-bounded organelle	37	70	0.0312368
GOTERM_CC_ALL	GO:0043232~intracellular non-membrane-bounded organelle	37	70	0.0312368
GOTERM_CC_ALL	GO:0070013~intracellular organelle lumen	33	70	0.0316387
GOTERM_BP_ALL	GO:0051726~regulation of cell cycle	17	65	0.0358204
GOTERM_CC_ALL	GO:0043231~intracellular membrane-bounded organelle	62	70	0.036162
GOTERM_CC_ALL	GO:0015630~microtubule cytoskeleton	16	70	0.045824
GOTERM_CC_ALL	GO:0043227~membrane-bounded organelle	62	70	0.0482135
Region 284
No genes from NeMo dataset in this region
Region 285
Category	Term	Count	List Total	Bonferroni corected p-value
GOTERM_CC_ALL	GO:0005634~nucleus	96	116	2.82666e-10
GOTERM_CC_ALL	GO:0044428~nuclear part	67	116	4.11578e-08
GOTERM_BP_ALL	GO:0022403~cell cycle phase	40	108	7.10292e-08
GOTERM_BP_ALL	GO:0006259~DNA metabolic process	41	108	7.34732e-07
GOTERM_BP_ALL	GO:0000279~M phase	35	108	7.79007e-07
SP_PIR_KEYWORDS	nucleus	82	118	8.49976e-07
GOTERM_CC_ALL	GO:0031981~nuclear lumen	54	116	5.80953e-06
GOTERM_CC_ALL	GO:0070013~intracellular organelle lumen	57	116	6.57623e-06
GOTERM_CC_ALL	GO:0005654~nucleoplasm	45	116	1.11363e-05
GOTERM_BP_ALL	GO:0022402~cell cycle process	43	108	1.20864e-05
GOTERM_CC_ALL	GO:0005622~intracellular	114	116	1.58827e-05
GOTERM_BP_ALL	GO:0007049~cell cycle	47	108	1.89672e-05
KEGG_PATHWAY	hsa04110:Cell cycle	21	58	2.92455e-05
GOTERM_CC_ALL	GO:0031974~membrane-enclosed lumen	58	116	3.41347e-05
GOTERM_CC_ALL	GO:0043233~organelle lumen	57	116	3.41969e-05
GOTERM_CC_ALL	GO:0044424~intracellular part	113	116	9.91957e-05
SP_PIR_KEYWORDS	cell cycle	33	118	0.000132818
GOTERM_BP_ALL	GO:0034641~cellular nitrogen compound metabolic process	62	108	0.000222777
GOTERM_BP_ALL	GO:0006139~nucleobase, nucleoside, nucleotide and nucleic acid metabolic process	61	108	0.000305409
GOTERM_BP_ALL	GO:0006260~DNA replication	26	108	0.000349214
GOTERM_BP_ALL	GO:0006807~nitrogen compound metabolic process	62	108	0.000404871
GOTERM_BP_ALL	GO:0051726~regulation of cell cycle	26	108	0.000526575
SP_PIR_KEYWORDS	cell division	25	118	0.000570172
GOTERM_BP_ALL	GO:0044260~cellular macromolecule metabolic process	73	108	0.00074337
GOTERM_BP_ALL	GO:0051301~cell division	26	108	0.000784225
GOTERM_CC_ALL	GO:0015630~microtubule cytoskeleton	25	116	0.00082093
SP_PIR_KEYWORDS	phosphoprotein	92	118	0.000968265
GOTERM_CC_ALL	GO:0043228~non-membrane-bounded organelle	59	116	0.00105816
GOTERM_CC_ALL	GO:0043232~intracellular non-membrane-bounded organelle	59	116	0.00105816
GOTERM_CC_ALL	GO:0043231~intracellular membrane-bounded organelle	101	116	0.00153576
GOTERM_CC_ALL	GO:0044446~intracellular organelle part	83	116	0.00158954
GOTERM_CC_ALL	GO:0044422~organelle part	83	116	0.0021703
GOTERM_CC_ALL	GO:0044430~cytoskeletal part	26	116	0.00246722
GOTERM_CC_ALL	GO:0043227~membrane-bounded organelle	101	116	0.0024742
SP_PIR_KEYWORDS	mitosis	21	118	0.00600595
GOTERM_BP_ALL	GO:0043170~macromolecule metabolic process	74	108	0.00859453
GOTERM_BP_ALL	GO:0000278~mitotic cell cycle	32	108	0.00967339
GOTERM_BP_ALL	GO:0000280~nuclear division	24	108	0.00980644
GOTERM_BP_ALL	GO:0000087~M phase of mitotic cell cycle	24	108	0.00980644
GOTERM_BP_ALL	GO:0007067~mitosis	24	108	0.00980644
GOTERM_BP_ALL	GO:0048285~organelle fission	24	108	0.00980644
KEGG_PATHWAY	hsa03030:DNA replication	12	58	0.0119311
GOTERM_BP_ALL	GO:0007346~regulation of mitotic cell cycle	16	108	0.012681
GOTERM_BP_ALL	GO:0006996~organelle organization	44	108	0.013727
GOTERM_CC_ALL	GO:0043229~intracellular organelle	102	116	0.0168865
GOTERM_CC_ALL	GO:0043226~organelle	102	116	0.0195212
GOTERM_BP_ALL	GO:0000226~microtubule cytoskeleton organization	15	108	0.0256959
GOTERM_CC_ALL	GO:0005815~microtubule organizing center	16	116	0.0288567
GOTERM_CC_ALL	GO:0005635~nuclear envelope	13	116	0.0329652
GOTERM_BP_ALL	GO:0006974~response to DNA damage stimulus	25	108	0.0446483
GOTERM_CC_ALL	GO:0005694~chromosome	33	116	0.0492165
SP_PIR_KEYWORDS	transferase	22	118	0.04979
Region 286
No partnering regions for that region
Region 287
Category	Term	Count	List Total	Bonferroni corected p-value
GOTERM_CC_ALL	GO:0005634~nucleus	125	149	1.0182e-15
GOTERM_BP_ALL	GO:0007049~cell cycle	72	145	2.71915e-15
GOTERM_BP_ALL	GO:0000279~M phase	50	145	5.78392e-14
GOTERM_BP_ALL	GO:0022403~cell cycle phase	54	145	6.2117e-13
GOTERM_BP_ALL	GO:0022402~cell cycle process	61	145	1.67716e-11
SP_PIR_KEYWORDS	cell cycle	48	154	1.87084e-10
GOTERM_BP_ALL	GO:0006259~DNA metabolic process	54	145	2.5381e-10
SP_PIR_KEYWORDS	nucleus	107	154	9.0046e-10
GOTERM_CC_ALL	GO:0044428~nuclear part	82	149	3.71468e-09
GOTERM_CC_ALL	GO:0005622~intracellular	147	149	1.8354e-08
GOTERM_CC_ALL	GO:0015630~microtubule cytoskeleton	35	149	4.61654e-08
SP_PIR_KEYWORDS	cell division	35	154	5.70714e-08
GOTERM_BP_ALL	GO:0048285~organelle fission	36	145	7.14036e-08
GOTERM_BP_ALL	GO:0000087~M phase of mitotic cell cycle	36	145	7.14036e-08
GOTERM_BP_ALL	GO:0007067~mitosis	36	145	7.14036e-08
GOTERM_BP_ALL	GO:0000280~nuclear division	36	145	7.14036e-08
GOTERM_CC_ALL	GO:0044424~intracellular part	146	149	1.35683e-07
GOTERM_CC_ALL	GO:0043232~intracellular non-membrane-bounded organelle	80	149	1.56946e-07
GOTERM_CC_ALL	GO:0043228~non-membrane-bounded organelle	80	149	1.56946e-07
SP_PIR_KEYWORDS	mitosis	31	154	2.02689e-07
GOTERM_CC_ALL	GO:0043229~intracellular organelle	137	149	2.82777e-07
GOTERM_CC_ALL	GO:0043226~organelle	137	149	3.62779e-07
KEGG_PATHWAY	hsa04110:Cell cycle	26	75	5.05456e-07
GOTERM_BP_ALL	GO:0051301~cell division	35	145	8.47466e-07
GOTERM_BP_ALL	GO:0000278~mitotic cell cycle	46	145	9.00268e-07
GOTERM_CC_ALL	GO:0043231~intracellular membrane-bounded organelle	132	149	1.86513e-06
GOTERM_CC_ALL	GO:0044430~cytoskeletal part	35	149	3.03429e-06
GOTERM_CC_ALL	GO:0043227~membrane-bounded organelle	132	149	3.7556e-06
GOTERM_BP_ALL	GO:0006807~nitrogen compound metabolic process	82	145	4.13974e-06
GOTERM_BP_ALL	GO:0034641~cellular nitrogen compound metabolic process	81	145	5.67438e-06
GOTERM_BP_ALL	GO:0006139~nucleobase, nucleoside, nucleotide and nucleic acid metabolic process	80	145	5.87331e-06
GOTERM_BP_ALL	GO:0006281~DNA repair	33	145	7.75701e-06
GOTERM_CC_ALL	GO:0031981~nuclear lumen	64	149	8.00283e-06
GOTERM_BP_ALL	GO:0006996~organelle organization	61	145	1.49849e-05
GOTERM_BP_ALL	GO:0006974~response to DNA damage stimulus	36	145	1.55815e-05
GOTERM_CC_ALL	GO:0000793~condensed chromosome	25	149	1.79499e-05
GOTERM_CC_ALL	GO:0070013~intracellular organelle lumen	67	149	2.17623e-05
GOTERM_BP_ALL	GO:0044260~cellular macromolecule metabolic process	96	145	2.55439e-05
GOTERM_BP_ALL	GO:0006260~DNA replication	32	145	4.00048e-05
GOTERM_CC_ALL	GO:0005856~cytoskeleton	39	149	4.18358e-05
GOTERM_CC_ALL	GO:0005694~chromosome	46	149	5.37139e-05
GOTERM_CC_ALL	GO:0005654~nucleoplasm	51	149	0.000117623
GOTERM_CC_ALL	GO:0043233~organelle lumen	67	149	0.000136474
SP_PIR_KEYWORDS	phosphoprotein	118	154	0.000146015
GOTERM_BP_ALL	GO:0033554~cellular response to stress	36	145	0.000172851
GOTERM_BP_ALL	GO:0051726~regulation of cell cycle	31	145	0.000317156
GOTERM_BP_ALL	GO:0043170~macromolecule metabolic process	98	145	0.00037068
GOTERM_CC_ALL	GO:0031974~membrane-enclosed lumen	67	149	0.0004594
KEGG_PATHWAY	hsa03030:DNA replication	15	75	0.000584596
GOTERM_CC_ALL	GO:0005819~spindle	18	149	0.000683644
GOTERM_BP_ALL	GO:0044238~primary metabolic process	104	145	0.000978121
GOTERM_CC_ALL	GO:0044446~intracellular organelle part	103	149	0.00110391
GOTERM_CC_ALL	GO:0044422~organelle part	103	149	0.00159983
GOTERM_BP_ALL	GO:0000075~cell cycle checkpoint	18	145	0.00168617
GOTERM_CC_ALL	GO:0005815~microtubule organizing center	20	149	0.00212391
GOTERM_CC_ALL	GO:0044427~chromosomal part	37	149	0.00283512
SP_PIR_KEYWORDS	nucleotide-binding	42	154	0.00377413
SP_PIR_KEYWORDS	DNA damage	19	154	0.00466605
SP_PIR_KEYWORDS	atp-binding	39	154	0.00473585
KEGG_PATHWAY	hsa04114:Oocyte meiosis	11	75	0.00908202
GOTERM_BP_ALL	GO:0044237~cellular metabolic process	105	145	0.0102987
SP_PIR_KEYWORDS	dna replication	20	154	0.0136676
GOTERM_CC_ALL	GO:0000775~chromosome, centromeric region	17	149	0.0142593
GOTERM_BP_ALL	GO:0051716~cellular response to stimulus	36	145	0.0166641
GOTERM_MF_ALL	GO:0032559~adenyl ribonucleotide binding	42	149	0.0202481
GOTERM_MF_ALL	GO:0005524~ATP binding	42	149	0.0202481
GOTERM_BP_ALL	GO:0009987~cellular process	139	145	0.0208575
SP_PIR_KEYWORDS	dna repair	18	154	0.0212601
SP_PIR_KEYWORDS	kinetochore	12	154	0.0267682
GOTERM_BP_ALL	GO:0007346~regulation of mitotic cell cycle	18	145	0.0274757
GOTERM_MF_ALL	GO:0001882~nucleoside binding	43	149	0.0287629
GOTERM_MF_ALL	GO:0032555~purine ribonucleotide binding	44	149	0.0313386
GOTERM_MF_ALL	GO:0032553~ribonucleotide binding	44	149	0.0313386
GOTERM_MF_ALL	GO:0003676~nucleic acid binding	63	149	0.038582
GOTERM_BP_ALL	GO:0048015~phosphoinositide-mediated signaling	10	145	0.0401013
SP_PIR_KEYWORDS	dna-binding	40	154	0.0404845
GOTERM_CC_ALL	GO:0005813~centrosome	17	149	0.0407645
SP_PIR_KEYWORDS	cytoplasm	60	154	0.0410384
KEGG_PATHWAY	hsa04914:Progesterone-mediated oocyte maturation	9	75	0.049171
