# Supplementary material for: Genomic positions of co-expressed genes: echoes of chromosome organisation in gene expression data
Source: BMC Res Notes. 2013 Jun 13;6:229. doi: 10.1186/1756-0500-6-229 (PMC3689077; doi:10.1186/1756-0500-6-229)
Supplement: Additional file 5 — Functional annotation of genes from all significant pairs of regions together. Significant functional annotation terms connected to genes from significant pairs of regions for Symatlas and NeMo data. [file 1756-0500-6-229-S5.xls]

## Sheet: significant terms
Symatlas
3 SD treshold – no terms are significant
5 SD treshold
Category	Term	Count	List Total	Bonferroni corected p-value
GOTERM_CC_ALL	GO:0005576~extracellular region	100	390	0.000728092
SP_PIR_KEYWORDS	signal	137	422	0.00159409
KEGG_PATHWAY	hsa04940:Type I diabetes mellitus	12	159	0.00696419
SP_PIR_KEYWORDS	Secreted	83	422	0.0101386
SP_PIR_KEYWORDS	metal binding	8	422	0.0105972
KEGG_PATHWAY	hsa05330:Allograft rejection	10	159	0.0477015
10 SD treshold
Category	Term	Count	List Total	Bonferroni corected p-value
SP_PIR_KEYWORDS	metal binding	7	40	2.5649e-08
PFAM	PF00131:Metallothionein	6	31	9.05776e-08
PFAM	PF00131:Metallothio	6	31	9.05776e-08
SP_PIR_KEYWORDS	metal-thiolate cluster	6	40	4.12149e-07
SP_PIR_KEYWORDS	signal	27	40	9.60163e-07
GOTERM_CC_ALL	GO:0005576~extracellular region	21	36	4.2817e-06
GOTERM_MF_ALL	GO:0005507~copper ion binding	7	35	1.60913e-05
SP_PIR_KEYWORDS	copper	7	40	2.19494e-05
SP_PIR_KEYWORDS	chelation	5	40	2.47517e-05
SP_PIR_KEYWORDS	cadmium	5	40	2.47517e-05
GOTERM_MF_ALL	GO:0046870~cadmium ion binding	5	35	2.83945e-05
SP_PIR_KEYWORDS	Secreted	19	40	3.42146e-05
SP_PIR_KEYWORDS	saliva	5	40	0.000169424
PFAM	PF00048:IL8	5	31	0.000625588
PFAM	PF00031:Cystatin domain	4	31	0.00227178
KEGG_PATHWAY	hsa04062:Chemokine signaling pathway	5	8	0.00255299
SP_PIR_KEYWORDS	biomineralization	4	40	0.00342785
GOTERM_MF_ALL	GO:0042379~chemokine receptor binding	5	35	0.00372002
GOTERM_MF_ALL	GO:0008009~chemokine activity	5	35	0.00372002
PFAM	PF00031:Cystatin	4	31	0.00393771
KEGG_PATHWAY	hsa04060:Cytokine-cytokine receptor interaction	5	8	0.00588908
PFAM	PF00048:interleukin-8 like	4	31	0.00926202
SP_PIR_KEYWORDS	thiol protease inhibitor	4	40	0.011694
GOTERM_BP_ALL	GO:0031214~biomineral formation	4	26	0.0337674
GOTERM_MF_ALL	GO:0004869~cysteine-type endopeptidase inhibitor activity	4	35	0.0454785
NeMo
3 SD treshold
Category	Term	Count	List Total	Bonferroni corrected p-value
GOTERM_CC_ALL	GO:0005634~nucleus	239	358	1.7037e-10
SP_PIR_KEYWORDS	nucleus	210	375	6.55044e-08
GOTERM_BP_ALL	GO:0007049~cell cycle	108	347	1.07376e-07
GOTERM_CC_ALL	GO:0005694~chromosome	86	358	3.64852e-07
GOTERM_BP_ALL	GO:0000279~M phase	67	347	8.86268e-07
GOTERM_BP_ALL	GO:0006996~organelle organization	114	347	1.40693e-06
GOTERM_BP_ALL	GO:0022403~cell cycle phase	76	347	1.64242e-06
GOTERM_CC_ALL	GO:0043228~non-membrane-bounded organelle	150	358	2.25251e-06
GOTERM_CC_ALL	GO:0043232~intracellular non-membrane-bounded organelle	150	358	2.25251e-06
GOTERM_BP_ALL	GO:0022402~cell cycle process	93	347	2.87688e-06
GOTERM_CC_ALL	GO:0044427~chromosomal part	72	358	3.70948e-06
GOTERM_BP_ALL	GO:0000278~mitotic cell cycle	74	347	7.62357e-05
GOTERM_BP_ALL	GO:0048285~organelle fission	51	347	0.000161032
GOTERM_BP_ALL	GO:0000280~nuclear division	51	347	0.000161032
GOTERM_BP_ALL	GO:0007067~mitosis	51	347	0.000161032
GOTERM_BP_ALL	GO:0000087~M phase of mitotic cell cycle	51	347	0.000161032
SP_PIR_KEYWORDS	cell cycle	68	375	0.000281016
GOTERM_CC_ALL	GO:0005622~intracellular	323	358	0.000541852
GOTERM_CC_ALL	GO:0044424~intracellular part	322	358	0.000602069
SP_PIR_KEYWORDS	cell division	49	375	0.000802141
GOTERM_CC_ALL	GO:0015630~microtubule cytoskeleton	48	358	0.00149912
GOTERM_BP_ALL	GO:0051276~chromosome organization	64	347	0.00156467
GOTERM_CC_ALL	GO:0044428~nuclear part	140	358	0.00211283
SP_PIR_KEYWORDS	mitosis	42	375	0.00341122
KEGG_PATHWAY	hsa05322:Systemic lupus erythematosus	27	180	0.00515105
GOTERM_CC_ALL	GO:0043231~intracellular membrane-bounded organelle	278	358	0.00794168
KEGG_PATHWAY	hsa04110:Cell cycle	35	180	0.00800166
GOTERM_CC_ALL	GO:0000775~chromosome, centromeric region	27	358	0.00819316
GOTERM_BP_ALL	GO:0051301~cell division	49	347	0.00969475
GOTERM_BP_ALL	GO:0016043~cellular component organization	145	347	0.0151313
GOTERM_BP_ALL	GO:0006259~DNA metabolic process	75	347	0.0175816
GOTERM_CC_ALL	GO:0043227~membrane-bounded organelle	278	358	0.0229445
GOTERM_CC_ALL	GO:0005819~spindle	25	358	0.0245439
SP_PIR_KEYWORDS	DNA damage	29	375	0.0324148
GOTERM_CC_ALL	GO:0044430~cytoskeletal part	50	358	0.0356257
SP_PIR_KEYWORDS	chromosomal protein	33	375	0.0363678
GOTERM_BP_ALL	GO:0006974~response to DNA damage stimulus	53	347	0.0424416
GOTERM_CC_ALL	GO:0043229~intracellular organelle	287	358	0.0430595
5 SD treshold
Category	Term	Count	List Total	Bonferroni corrected p-value
KEGG_PATHWAY	hsa05322:Systemic lupus erythematosus	22	88	5.029e-06
KEGG_PATHWAY	hsa05320:Autoimmune thyroid disease	13	88	1.37067e-05
KEGG_PATHWAY	hsa05330:Allograft rejection	13	88	1.37067e-05
PFAM	PF07654:C1-set	14	148	4.2679e-05
PFAM	PF07654:Immunoglobulin C1-set domain	14	148	4.2679e-05
GOTERM_CC_ALL	GO:0005694~chromosome	47	153	5.19927e-05
KEGG_PATHWAY	hsa05332:Graft-versus-host disease	13	88	7.67798e-05
GOTERM_CC_ALL	GO:0032993~protein-DNA complex	19	153	0.000181877
GOTERM_CC_ALL	GO:0042611~MHC protein complex	13	153	0.00018923
GOTERM_CC_ALL	GO:0043228~non-membrane-bounded organelle	75	153	0.000208404
GOTERM_CC_ALL	GO:0043232~intracellular non-membrane-bounded organelle	75	153	0.000208404
KEGG_PATHWAY	hsa04940:Type I diabetes mellitus	13	88	0.000307101
KEGG_PATHWAY	hsa05416:Viral myocarditis	13	88	0.000307101
GOTERM_BP_ALL	GO:0007049~cell cycle	54	145	0.000715421
GOTERM_CC_ALL	GO:0005634~nucleus	107	153	0.000993902
GOTERM_BP_ALL	GO:0006996~organelle organization	57	145	0.00117483
GOTERM_BP_ALL	GO:0022403~cell cycle phase	40	145	0.00167497
SP_PIR_KEYWORDS	mhc ii	10	159	0.00213328
GOTERM_CC_ALL	GO:0044427~chromosomal part	38	153	0.00237367
GOTERM_BP_ALL	GO:0019882~antigen processing and presentation	16	145	0.00317683
GOTERM_BP_ALL	GO:0022402~cell cycle process	47	145	0.00364149
GOTERM_CC_ALL	GO:0000786~nucleosome	14	153	0.00499032
SP_PIR_KEYWORDS	nucleus	94	159	0.00880516
SP_PIR_KEYWORDS	immune response	18	159	0.0127748
SP_PIR_KEYWORDS	nucleosome core	13	159	0.0128475
KEGG_PATHWAY	hsa04612:Antigen processing and presentation	15	88	0.0129327
KEGG_PATHWAY	hsa04110:Cell cycle	22	88	0.0139041
GOTERM_BP_ALL	GO:0000279~M phase	34	145	0.0144142
PFAM	PF00125:Core histone H2A/H2B/H3/H4	13	148	0.0152108
PFAM	PF00125:Histone	13	148	0.0152108
GOTERM_CC_ALL	GO:0015630~microtubule cytoskeleton	27	153	0.0178553
GOTERM_CC_ALL	GO:0044430~cytoskeletal part	29	153	0.0219393
SP_PIR_KEYWORDS	cell cycle	35	159	0.0275302
SP_PIR_KEYWORDS	chromosomal protein	20	159	0.0379038
GOTERM_BP_ALL	GO:0051276~chromosome organization	34	145	0.0380788
SP_PIR_KEYWORDS	dna-binding	41	159	0.0416114
GOTERM_CC_ALL	GO:0042613~MHC class II protein complex	8	153	0.0430226
10 SD treshold
Category	Term	Count	List Total	Bonferroni corrected p-value
GOTERM_CC_ALL	GO:0000786~nucleosome	13	16	4.87898e-17
GOTERM_BP_ALL	GO:0006334~nucleosome assembly	13	15	1.08688e-15
GOTERM_BP_ALL	GO:0031497~chromatin assembly	13	15	2.08351e-15
PFAM	PF00125:Histone	12	16	2.88658e-15
PFAM	PF00125:Core histone H2A/H2B/H3/H4	12	16	2.88658e-15
SP_PIR_KEYWORDS	nucleosome core	12	16	3.10862e-15
GOTERM_BP_ALL	GO:0065004~protein-DNA complex assembly	13	15	5.77316e-15
GOTERM_BP_ALL	GO:0034728~nucleosome organization	13	15	5.77316e-15
GOTERM_CC_ALL	GO:0032993~protein-DNA complex	13	16	1.5099e-14
GOTERM_BP_ALL	GO:0006333~chromatin assembly or disassembly	13	15	3.4639e-14
SP_PIR_KEYWORDS	methylation	13	16	9.01501e-14
GOTERM_BP_ALL	GO:0006323~DNA packaging	13	15	1.38556e-13
SP_PIR_KEYWORDS	chromosomal protein	13	16	1.53255e-12
GOTERM_CC_ALL	GO:0000785~chromatin	13	16	1.3423e-11
GOTERM_BP_ALL	GO:0006325~chromatin organization	13	15	7.65059e-11
SP_PIR_KEYWORDS	isopeptide bond	13	16	9.85589e-11
GOTERM_BP_ALL	GO:0034622~cellular macromolecular complex assembly	13	15	1.26374e-10
KEGG_PATHWAY	hsa05322:Systemic lupus erythematosus	12	14	2.16314e-10
GOTERM_BP_ALL	GO:0034621~cellular macromolecular complex subunit organization	13	15	4.06153e-10
SP_PIR_KEYWORDS	ubl conjugation	13	16	1.98151e-08
GOTERM_BP_ALL	GO:0065003~macromolecular complex assembly	13	15	2.04626e-08
GOTERM_BP_ALL	GO:0051276~chromosome organization	13	15	2.39447e-08
GOTERM_BP_ALL	GO:0043933~macromolecular complex subunit organization	13	15	3.78891e-08
GOTERM_BP_ALL	GO:0022607~cellular component assembly	13	15	5.89031e-08
GOTERM_CC_ALL	GO:0044427~chromosomal part	13	16	1.46388e-07
GOTERM_BP_ALL	GO:0044085~cellular component biogenesis	13	15	1.76862e-07
SP_PIR_KEYWORDS	dna-binding	13	16	1.0112e-06
GOTERM_CC_ALL	GO:0005694~chromosome	13	16	1.61343e-06
GOTERM_MF_ALL	GO:0003677~DNA binding	13	15	5.85382e-06
GOTERM_BP_ALL	GO:0006996~organelle organization	13	15	5.41097e-05
GOTERM_MF_ALL	GO:0003676~nucleic acid binding	13	15	0.000136453
SP_PIR_KEYWORDS	citrullination	5	16	0.000247794
GOTERM_CC_ALL	GO:0032991~macromolecular complex	15	16	0.000869525
SP_PIR_KEYWORDS	DNA binding	7	16	0.00290485
GOTERM_BP_ALL	GO:0016043~cellular component organization	13	15	0.00448268
GOTERM_CC_ALL	GO:0043228~non-membrane-bounded organelle	13	16	0.00544296
GOTERM_CC_ALL	GO:0043232~intracellular non-membrane-bounded organelle	13	16	0.00544296
