# Supplementary material for: Genomic positions of co-expressed genes: echoes of chromosome organisation in gene expression data
Source: BMC Res Notes. 2013 Jun 13;6:229. doi: 10.1186/1756-0500-6-229 (PMC3689077; doi:10.1186/1756-0500-6-229)
Supplement: Additional file 6 — Functional annotation of genes from groups of positional clusters in the same co-expression cluster. The query gene set included genes from all such groups taken together for Symatlas data, and for NeMo data separately. [file 1756-0500-6-229-S6.xls]

## Sheet: Sheet1
Symatlas
Category + Term	Gene count	Bonferroni corected p-value
GOTERM_CC_ALL_GO:0005576~extracellular region	46	1.42286e-12
SP_PIR_KEYWORDS_signal	54	4.46736e-11
SP_PIR_KEYWORDS_Secreted	37	1.01423e-08
SP_PIR_KEYWORDS_disulfide bond	43	4.5378e-06
SP_PIR_KEYWORDS_saliva	6	0.000206283
KEGG_PATHWAY_hsa04612:Antigen processing and presentation	8	0.000986241
PFAM_PF07654:C1-set	8	0.00134748
SP_PIR_KEYWORDS_mhc i	5	0.00431943
PFAM_PF07654:Immunoglobulin C1-set domain	7	0.00960019
GOTERM_MF_ALL_GO:0032393~MHC class I receptor activity	5	0.0105504
PFAM_PF00129:Class I Histocompatibility antigen, domains alpha 1 and 2	5	0.0216906
PFAM_PF00129:MHC_I	5	0.0216906
GOTERM_CC_ALL_GO:0042612~MHC class I protein complex	5	0.0279269
SP_PIR_KEYWORDS_metalloprotein	8	0.0341131
KEGG_PATHWAY_hsa00140:Steroid hormone biosynthesis	5	0.0413277
SP_PIR_KEYWORDS_glycoprotein	42	0.0480272
NeMo
Category + Term	Gene count	Bonferroni corected p-value
KEGG_PATHWAY_hsa05322:Systemic lupus erythematosus	23	1.13243e-14
PFAM_PF07654:C1-set	14	9.57334e-11
PFAM_PF07654:Immunoglobulin C1-set domain	14	9.57334e-11
SP_PIR_KEYWORDS_immune response	19	3.3642e-10
KEGG_PATHWAY_hsa05330:Allograft rejection	13	1.07346e-09
KEGG_PATHWAY_hsa05320:Autoimmune thyroid disease	13	1.07346e-09
GOTERM_CC_ALL_GO:0042611~MHC protein complex	13	1.73166e-09
GOTERM_BP_ALL_GO:0019882~antigen processing and presentation	16	3.48761e-09
KEGG_PATHWAY_hsa05332:Graft-versus-host disease	13	6.87324e-09
GOTERM_BP_ALL_GO:0006955~immune response	30	1.46996e-08
GOTERM_CC_ALL_GO:0000786~nucleosome	14	2.9873e-08
KEGG_PATHWAY_hsa05416:Viral myocarditis	13	3.14284e-08
KEGG_PATHWAY_hsa04940:Type I diabetes mellitus	13	3.14284e-08
PFAM_PF00125:Core histone H2A/H2B/H3/H4	13	1.66412e-07
PFAM_PF00125:Histone	13	1.66412e-07
SP_PIR_KEYWORDS_nucleosome core	13	2.78454e-07
SP_PIR_KEYWORDS_mhc ii	10	4.17769e-07
KEGG_PATHWAY_hsa04612:Antigen processing and presentation	15	6.21596e-07
GOTERM_BP_ALL_GO:0006334~nucleosome assembly	14	6.8093e-06
KEGG_PATHWAY_hsa04514:Cell adhesion molecules (CAMs)	13	1.1828e-05
GOTERM_CC_ALL_GO:0032993~protein-DNA complex	14	1.22157e-05
GOTERM_BP_ALL_GO:0031497~chromatin assembly	14	1.31866e-05
GOTERM_BP_ALL_GO:0002376~immune system process	30	1.68715e-05
SP_PIR_KEYWORDS_methylation	15	1.75902e-05
GOTERM_BP_ALL_GO:0065004~protein-DNA complex assembly	14	4.39374e-05
GOTERM_BP_ALL_GO:0034728~nucleosome organization	14	4.39374e-05
GOTERM_CC_ALL_GO:0042613~MHC class II protein complex	8	4.50242e-05
GOTERM_MF_ALL_GO:0032395~MHC class II receptor activity	8	4.52636e-05
SP_PIR_KEYWORDS_chromosomal protein	16	4.62158e-05
GOTERM_BP_ALL_GO:0006323~DNA packaging	15	9.50184e-05
GOTERM_BP_ALL_GO:0006333~chromatin assembly or disassembly	14	0.000210489
GOTERM_BP_ALL_GO:0050896~response to stimulus	42	0.000263365
KEGG_PATHWAY_hsa05310:Asthma	8	0.000268932
KEGG_PATHWAY_hsa04672:Intestinal immune network for IgA production	8	0.000813632
SP_PIR_KEYWORDS_heterodimer	10	0.00325504
GOTERM_MF_ALL_GO:0004888~transmembrane receptor activity	12	0.0034884
GOTERM_CC_ALL_GO:0042824~MHC class I peptide loading complex	6	0.00450615
GOTERM_BP_ALL_GO:0006952~defense response	18	0.00549586
GOTERM_BP_ALL_GO:0002504~antigen processing and presentation of peptide or polysaccharide antigen via MHC class II	8	0.0056206
GOTERM_CC_ALL_GO:0000785~chromatin	14	0.00669735
GOTERM_BP_ALL_GO:0048002~antigen processing and presentation of peptide antigen	8	0.0124596
SP_PIR_KEYWORDS_ubl conjugation	19	0.0172867
SP_PIR_KEYWORDS_isopeptide bond	15	0.0184839
PFAM_PF00129:Class I Histocompatibility antigen, domains alpha 1 and 2	5	0.0305762
PFAM_PF00129:MHC_I	5	0.0305762
SP_PIR_KEYWORDS_citrullination	6	0.0377972
GOTERM_CC_ALL_GO:0042825~TAP complex	5	0.0416799
GOTERM_MF_ALL_GO:0032393~MHC class I receptor activity	5	0.0438195
