# Supplementary material for: Genomic positions of co-expressed genes: echoes of chromosome organisation in gene expression data
Source: BMC Res Notes. 2013 Jun 13;6:229. doi: 10.1186/1756-0500-6-229 (PMC3689077; doi:10.1186/1756-0500-6-229)
Supplement: Additional file 7 — NeMo co-expression clusters. Each row includes Entrez Gene Identifiers of genes belonging to the same co-expression cluster. [file 1756-0500-6-229-S7.csv]

#NeMo co-expression clusters. Each line include Entrez Gene Identifiers of genes from one co-expression cluster.
3429	10964	3430	2537	3434	6772	54739	3437	4599	91543	9246	10346	4600
891	79017	4173	5982	9837	5902	11130	4085
4174	9133	1434	11004	5427	2305	701	10051	9212
891	4085	4173	9837	2237	5902	203068	11130	27346
4605	1063	10926	9319	11339	9493
3665	4599	4938	3434	5359	8519	10561	10379	684	3437	2537	9636	24138
1306	1281	22795	4060	2619	5118	1009	1293	6678
3108	972	3119	3117	3123	3115	3113	3122	3109
1164	891	142	4085	701	3015	11130	5889	3161
9133	11004	983	4173	27338	25804	9768
9133	991	11004	1058	4001	11065	10301	3336	983	11339	9768	9232
1164	2305	1786	3015	7468	9319	11130	11339	9768	10036
9133	3833	1058	22974	11004	11065	3014	9918	9212	9232
891	899	4085	983	4288	9837	5985	9928	4001	10615	9833	5983	1033	4751	990
4174	4176	5111	6119	4172	1163	4522	7374	6749
9133	10403	990	9134	983	1063	11130	3015	22974	9493	9232
7083	4085	4751	4288	7153	9837	9928	9768	10036	8318	3161
3429	10964	6772	3437	10561	5359	10379	2537	10346	9636	24138
9133	990	27101	22974	5427	672	11130	9768	10635	9232
890	9156	3925	1058	9833	1719	3014	332	9700	10036
3665	5359	2537	91543	4599	10346	4600
4085	81611	11004	899	4288	1062	10051	9700	10615	9212	1063
9133	891	5111	3925	22974	9134	7153	9928	9768	9493	9232
1164	891	11004	1058	22974	10301	27338	7465	11339	9232
9133	5347	991	9833	899	11065	3014	9918	9212	1033
7083	4173	983	5427	1163	9837	9688	9319	9700
890	10403	1063	699	7153	10733	55215	641	9156	1062
4174	7083	4173	4521	2237	9319	9212	4605	6749
9133	4085	983	4288	11130	2305	9837	7112	9833	22974	9768	4751
3108	972	3117	3123	3115	3113	9246	3135	3122	3133	5698	3106	3109
891	10403	4085	3832	9833	1063	701	2237	9928	9319	11130	11339	9768	9493	3161
9133	890	991	11004	1058	22974	4288	2305	7153	983	11065	9232
4176	4172	4678	6749	1163	9898	23234
3665	10964	3430	3431	2537	3434	9246	4938	10561	10379	5698	3437	4599	9636	4939
5347	11004	1058	22974	3833	11065	3014	9700	51512	27338	23397	4001	9212	9232
9133	891	4085	1163	983	1719	3838	10733	9837	9688	9319	11130	9768
1164	890	899	991	4751	4288	2305	332	9928	10615	9833	11339	9918	9493	1033
890	4175	4085	4678	9319	983	4288	10212	3838	10733	641	891	10615	9833	5983	9918	1033
4175	4085	81611	1163	983	1719	9837	7374	7468	4172	9319	11130	6240	10576
890	9833	4288	2305	9928	10615	10926	11130	3148	1063
3689	3109	3119	3117	3123	3115	3113	713	3122
7083	81611	4173	983	1163	1434	55215	7468	9319	9212	1033
9133	4085	3925	4001	5427	9837	9700	3181	11130	3148	9768
7443	4085	1163	5427	4173	7083	9837	7468	11130	3925	55215
9133	580	983	10733	3014	3930	9700	9319	9833	9212	6627	3148	1033
3017	8349	3006	8329	8337	8334	8351	8346	8344
1164	890	991	11004	10733	3014	701	9184	5905
9133	7443	6491	1163	9833	3925	9837	55215	4001	983	9700	1434	11130
890	891	899	5347	991	9700	4751	1063	7153	701	9824	983	9212	7465
1164	10403	5111	4085	3832	3838	10592	7112	9768	9493
9133	8364	3833	1058	4001	11065	11339	3151	9319	3148	1033	9232
4174	4175	7083	4605	580	3925	5983	5427	7443	3014	9837	1111	5557	11130	6240	55215	4176
4174	4175	7083	10036	990	3833	1058	4173	11065	23649	332	9133	11339	1033	10024	55215	10635	9232	3161
1164	10403	6491	4085	3832	2305	9768
1434	4678	1719	2237	5985	89874	3015	7468
4939	3434	6772	8519	5359	6737	4599	4600	24138
9133	4175	7083	10036	990	580	3833	4173	11065	3014	6240	11130	3925	23649	4605
7443	5427	9837	55215	9319	11339	1033	10635	9232
1164	4175	1434	5111	4085	983	7153	9837	2237	11335	86	27346
9133	990	11004	4001	4288	3838	641	11130	11065
890	891	1058	22974	699	332	10615	9319	1033	9232	3161
10403	9493	3832	4173	9833	1063	701	55215	9928	10926	5983	9768	4751
10856	7083	991	1163	7203	7371	4176	10574	203068	27338	6628	9212	4605
3429	4939	8519	10379	684	4599	9636
3665	10964	8638	3430	3434	9246	4938	10561	91543	3437	2537	4600
9133	890	990	3832	3833	1058	3838	4288	2305	55215	9928	11130	4751	1063
7283	891	7083	991	11004	22974	4173	11065	332	1163	9319	1033	10615	9768	9232	3161
4599	4600	3430	4939	2633	9246	10561	6772	5698	3437	9636
890	990	3832	3833	1058	4001	4288	2305	701	55215	9928	11130	11065
1164	4175	1434	5111	4085	11004	983	1063	4173	3838	9837	2237	9133	7153	4751	9768	9493	27346
1164	9133	6119	3832	1163	4751	5985	3336	9319	983	3015
10403	580	4001	4288	9837	672	9833	11339	10635	9768	1063	9232
3665	10964	4938	5359	10561	4600	10379	2537	9636	24138
2207	3689	3055	7305	4069	4332	7940	4542
3108	972	3119	3587	3117	3123	3115	3113	713	3122	3109
8332	8337	8342	8341	8340	8346	8344
3418	5427	11065	672	332	23397	9768	9232
3832	983	1063	11339	3930	3015	641	4001	5983	3148	3161
3665	4599	3430	3669	3437	4938	684	9246	2537	4600
1164	9133	10403	81611	3832	1163	4751	3015	10556	891	9319	983	5985
11004	4001	1063	699	701	3015	641	983	11339	23306	3161
10403	3833	5982	4001	2305	9837	27338	9833	9768	9232
890	9735	11004	22974	2305	701	55215	10615	9212	9631	2189
10964	3434	5359	9246	10561	6772	6737	8519	3437	4599	9636	24138
3665	10964	3437	91543	10346	4600	24138
10403	9833	699	3930	9700	3148
890	1163	11073	4288	55215	641	27338	9319	11339	1033	23234
1043	3108	972	3119	3117	3123	3115	3113	3122	9404	3109
890	1163	4288	55215	23165	11339	1033	27338
1164	5111	1058	22974	1063	9928	9768	9493	10635
10964	8638	4939	3434	6772	3437	10561	2633	10379	5698	4599	4600	24138
1164	9133	991	891	5036	3838	2305	4869	3329	9768
9133	891	4085	81611	9833	701	9837	3336	7374	9232
10403	22974	1063	9928	10926	4001	9493
1058	9918	699	3014	10615	9833	9700	7465
4175	1163	4288	55215	641	23165	9319	11339	1033	27338	23234
6119	701	9837	10376	9232	6240	6637
10964	8638	4938	4939	3433	3434	5359	10561	4600	10379	9636	24138
2207	3055	7305	963	54440	7133	4542
10964	3430	8743	3434	9246	10561	6737	684	3437	2537	9636	4939
4176	5111	9833	5427	2305	79084	9319	1719
4061	3430	4939	3669	6772	9246	10561	10964	2633	5698	8519	4599
699	6491	1058	22974	1063	1062	9928	5347	899	7465
4175	4176	5111	1163	5983	5427	11004	2305	55215	5902	9319	1719
890	991	3925	701	10051	9837	9928	9700	1033	55215	9232	3161
7283	4175	1434	1163	983	5427	2237	3015	5902	6240	7374	23234
7443	11004	1058	9918	1063	699	701	55215	10615	9833	9700	9493
3932	915	919	28755	7535	914	916
3429	54739	9246	10561	9636	684	3437	4600
3665	10964	8638	3430	4939	8519	10561	4600	10379	684	3437	2537	9636
7443	11004	5983	4678	55215	1111	7468	23165	9833
4172	4678	9833	4522	9837	7112	5983	6240	7374	22974
891	4173	993	1163	1719	11004	11065	55215	1111	9700	10615	11130	9212
3665	10410	3430	9246	4938	10379	684	8519	2537	9636
10964	7318	8638	4939	3434	3437	10561	4599	4600
890	5347	3833	1058	899	4288	8317	9700
10964	8638	4939	3434	6772	3437	10561	10379	2537	9636	24138
9133	7083	3832	6240	7153	9212	11339	10635	9493	3161
6491	9833	11004	983	10733	3014	23397	4001
1163	7153	10051	5901	3336	11130	3148
890	3832	1058	699	672	5557	11339	9768	9493
1164	5347	3832	3833	1058	22974	4288	699	7153	701	84986	51512	899
10410	3430	3669	5359	8519	4938	10561	684	4599	2537	9636
10964	4939	3434	6772	9246	2633	6737	3437	4600	24138
5347	4085	1163	27338	23397	9319	9212	1033	9232
10403	11004	983	1062	11065	4751	9212
891	4085	1163	4173	27338	23397	1033	9232
3665	10964	3430	3434	6772	9246	10561	684	4599	2537	9636	24138
890	10403	991	899	84986	10038	983
995	5347	6491	8364	3833	22974	1062	9928	4751	9700	9918
7443	3832	2305	1719	11065	3014	9833	9212
991	1058	3015	3151	5757	9768	9232
891	1163	4001	641	23397	1033	9212	10592
9133	1058	22974	332	1869	1033	10024
3665	10964	8638	10410	3434	3437	10561	4600	103	684	9636
4599	3430	6772	10346	5359	27074	2537
4173	6119	11004	1058	699	9319	11130	9768	8836
3429	4939	3434	8519	10561	91543	3437	2537	4600
3925	1058	699	4521	332	9768	11004
7283	4175	4173	3015	27338	9319	11130	6240	5985
3108	3394	3119	3122	3123	3115	3113
3665	3429	10964	54739	3434	9246	10561	3437	6672	91543	27074	10346	4600
890	23649	10403	9833	10733	1786	55215	10615	332	9232
9133	1163	1058	22974	1063	11004	9319	3329	9768
4174	7083	991	11065	2305	9212	1033
3429	2537	3434	8519	91543	3437	10346	4600
4678	4001	3925	9837	7468	27338	9319	11004
3429	4939	3434	8519	9636	684	3437	10346	4600
3689	6352	3109	3119	3117	3123	3115	3113	3122	3108
3665	10964	4938	4939	3434	3437	10561	10379	684	4599	2537	9636
890	4085	1163	5983	3015	27338	9319	3146	3161
4175	891	7203	3608	7153	2237	4436
1164	7443	5111	6119	3838	3015	27338	4085
10403	991	1163	1058	4001	5427	4173	11065	3014	9319	81620	3161
3108	972	3119	3117	3113	3115	3059	9450	3122	3123
6426	4085	3832	1719	699	5985	2956
4175	7443	142	4172	4288	11130	26292
899	3832	4173	983	5427	699	23234	9928	4001	3148	1063
890	7083	580	11004	9833	4288	3833	10051	51512	10615	3161
890	10403	9833	332	641	10615	10635	3161
3665	10964	10410	3430	4939	3669	6772	4938	684	2537	9636
5111	3832	9918	1063	11339	9833	3148	5889	3161
3835	10403	899	4288	9700	5347	9212
890	142	4085	1058	22974	699	10051	3151	9232
9768	8208	9918	5427	11339	10635	1063
140890	9295	55623	9774	23063	9877	1655
9133	891	5111	1063	1062	10733	641	890	9928
991	1163	1058	22974	699	9837	10051	7112	9319	4001
3665	10964	8638	3430	4939	3434	6772	3437	4938	10561	5359	10379	684	9246	4599	9636	24138
3665	10964	6737	8638	4938	4939	2537	10410	3434	5359	9246	10561	10379	8519	3437	4599	9636
22974	4288	3838	10051	10615	1459
8364	4173	3833	332	9768	10036	9232
4175	5111	2305	3015	5902	7027	9319	11130	6240	8836	23234
1164	890	3925	983	891	3146	9768
9133	1058	11065	332	27338	10038	11339	9232
9133	890	891	1058	5424	11065	3151	983	11339	10024	9232
3665	10410	3430	3669	9246	4938	684	5698	4599	9636
995	10403	580	9918	4288	11065	9928	51512
4085	81611	983	1063	7153	10051	6240	10926	11130	11339
3665	3430	5720	9246	4938	10379	684	5698	4599	9636
995	3835	3832	11004	9833	7468	9212
995	9133	10403	1058	22974	4288	4521	9918
890	7443	5111	9833	5427	701	9837	9319	983	5985	1719
9133	890	22974	3838	10926	51096	983
7083	3832	1163	1062	2305	3925	8318
891	10403	6119	1058	1063	7153	5901	3148
1434	5111	3832	983	9837	55215	7027	11339	4176
890	7083	8208	9833	5427	332	641	23397
9133	891	10403	79017	1063	9837	4521	701	10615	9768
7083	1163	9918	3925	2305	4522	10051	55215	9212
891	10403	7153	11065	9700	51512	3148	1033	10024
3665	10964	3430	3431	8519	4938	4939	684	4599	2537	9636
9133	4175	5111	3832	23649	1058	1063	1163	4522	2237	5725	11130	11339	991	55215	1033
11004	4173	9837	4292	9319	9700	3161
85236	3006	8329	8337	8334	8343	8351	8344
2200	2335	1282	3490	1290	6678	10631
4360	9332	713	11309	6387	2350	2162
3108	972	3119	3117	3113	3115	9450	3122	3133	3123	3109
5591	4175	4176	5111	4172	1163	7153	2237	5985	5902	3182	991	23234	27346
9133	890	7083	3832	22974	699	2305	701	2237	332	10383	11339	27338	4605	9232
4174	4172	1058	2305	9232	27346
991	4173	10726	11065	9837	2237	5725	9700	9319	9212	10036	8318
9133	4176	5111	4172	8624	3014	27346
9133	4176	991	3832	1163	1058	4751	699	11065	701	2237	10615	9833	11339	27346	3161
891	7443	1063	23397	9319	11130	1033	9493	23234	9232
3665	3429	4599	3434	9246	10561	3437	10379	27074	10346	4600	24138
9133	890	79947	899	4288	1062	7153	701	9928	9824	5347	10615	9787	9493	1063
9133	890	1063	7153	701	9928	10615	23397	6877	9493	86
6491	1058	4001	5427	9833	3148	9768	6637
23649	7083	4173	4751	11004	11065	9837	3014	332	891	672	9319	11130	9700	5888	3161
3665	10964	8638	4938	4939	2537	3434	5359	3437	10561	4600	10379	8519	4599	9636	24138
3429	10964	3434	6772	10561	4600	10379	10346	9636	24138
3108	972	3119	963	3122	3123	3115	3113	713	3059	3109
4176	990	10733	2237	5422	9768	10036	8318
1063	11065	29899	332	23397	9700	10635	672
699	3832	9833	1062	3930	4001	10403	22974	9493
1164	6491	5983	11116	7112	11339	9735
4174	1434	4172	9833	9837	1786	23234	5983	22974
7443	983	5427	672	332	9582	23397	10635	5888
3429	4938	9246	684	3437	10346	9636
11004	4001	699	11065	51512	10038	899
5347	1058	1063	7153	10733	9493	7465
3429	3430	2537	3434	5359	3437	91543	684	9246	10346	9636
4707	10975	4725	1350	1327	1340	6923	4694
890	7443	10403	4085	983	5427	2305	7112	9232
9133	890	3832	4751	9824	81691	3161
4599	3430	3431	6772	3437	91543	5698	9246	2537	4600
4175	10403	891	4001	1719	701	9837	11130	9918	1063	3161
890	983	1062	5422	6240	10635	9232
3108	972	3119	2207	3122	3123	3115	3113	7940	3109
9133	5347	991	3832	8438	701	899	9212	4605	3161
9133	890	7083	990	3833	22974	4288	11004	2305	332	891	10615	1033	1063	9232
7443	10403	6491	9833	3832	983	699	7153	701	55215	9928	4751	10635
1164	4175	27101	4172	8624	9837	2237	4522	23397	9319	11130	11339	9768
3665	10964	4938	4939	3434	6772	3437	10561	91543	103	4599
1164	890	10403	3832	891	4751	1063	7153	9837	701	1111	1033
9133	991	990	983	9833	4288	11130	2305	2237	55215	10615	9319	22974	9768
9133	4175	7083	5111	9837	2237	4522	9319	11130	9768	55215	27346
1164	891	10403	991	990	983	1063	7153	1111	22974	11065	4751	1033
3665	10964	8638	3430	3431	2537	3434	9246	4938	10561	10379	684	5698	3437	4599	9636	4939
1164	10403	991	11004	1058	22974	1063	3833	11065	9928	10615	9833	9700	3149
9133	891	4751	5427	11130	2305	3014	983	11339	1033	9493
890	7443	3832	26098	4288	701	10051	3148
890	699	6491	3832	983	4288	1062	7153	10051	7150	7112	10403	1063	3161
891	7083	991	6119	11065	3014	332	27338	1033	9232
9133	5347	11004	4605	2305	9928	9319	9212	3068
4174	4175	4176	5111	990	4172	4678	4522	9837	5557	1017
3665	3430	4939	3437	9111	6672	4599	9636
3429	4938	8519	10561	684	9246	2537
9133	9928	6491	3832	1163	983	11004	2305	55215	641	9319	9212	9768
4174	4175	7443	4605	4085	81611	4678	5427	4522	9837	9184	4172	11130	10541	3015	4176	990
890	994	7083	991	3833	22974	4288	699	11065	332	4001	891	7153	11339	1033	9493	9232	3161
10964	4938	3434	8743	5359	8519	2537	4600
972	3119	3117	3123	3113	713	3122	10437
4174	7083	990	3832	4678	983	1163	7443	3015	641	81611	9319	11130	9768	55215	4176	23234	4085
891	5347	22974	701	332	6626	899	11339
995	9133	10403	6491	580	11004	9918	1063	1062	10733	27338	23397	1033	9212	991	3833
4174	4175	4176	10036	990	4678	5982	9837	5985	5902	10541	4522	6240	5725	8318	3015
995	890	10403	9918	4288	699	10733	27338	10038	9493
5347	11004	1058	9833	11065	3014	9928	51512	10615	9319	899	9212	9493
1164	4001	2305	9837	10301	11130	11339	9768
9133	890	10403	991	891	983	10212	7153	22974	1033	4751
3665	4061	3433	3437	10561	684	9246	4599	9636
8872	708	8624	2079	3336	6742	10576	8533	22948	6637
85236	3017	8343	8342	8340	8347	8346	8344
890	1111	4085	5983	10592	7112	7468	983	10635
1164	891	10403	991	1058	22974	11065	10733	3014	9928	9824	5347	10615	899	1033	9493
9133	3925	4001	5427	9837	4751	11339	9768	8836
972	3105	3106	9246	3135	3134	3133	3123
10964	4938	3431	3434	2633	8519	10561	6772	4939	3437	4600
3689	3108	3109	3119	3117	3115	3936	3113	3122	3059
11004	7371	2305	9837	10574	9212	9232
1164	9133	10403	9833	22974	11065	10733	3014	5347	10615	899	9700
891	991	1058	9918	9928	4001	11339	4751
1164	9133	899	10403	11004	2305	11065	9837	3014	5347	10615	22974	9212	9232
2200	1278	1306	1281	22795	716	1009	1293	1290	6678	1462
972	3119	3117	3115	3113	6892	3133	3109
890	10403	5111	1058	22974	1063	7153	9928	991	9768	3161
4174	7083	9837	10051	4522	5902	203068	2237
9246	3429	10964	3430	54739	4938	10561	3437	2537
8370	8343	8341	8340	8347	8346	8344
5160	1164	990	3832	1163	983	1719	11130	4175	891	9833	5983	5985	4085
995	890	10403	991	580	1058	11065	3014	9928	5347	9700	1033	3161
3429	4599	4938	4939	2537	3434	54739	91543	3437	10346	4600
1164	890	7083	10403	991	4085	580	891	1058	5427	11065	3014	9928	5347	1786	9700	1033	3161
1284	3915	1282	4811	7041	1290	6678
3665	8638	2537	3434	5359	3437	10561	4600	27074	10346	9636
9133	891	4085	1163	5427	3015	3336	11130	7374	990
641	7083	11004	1058	11065	701	332	9582	1033
4707	1327	1340	1350	54543	7381	10975
9133	7083	5708	11004	22974	1063	1163	11065	701	332	1033	9232	3161
5347	3833	4001	3014	641	51512	9918
995	890	79947	6491	3833	4001	1062	9928	10038
10403	11004	22974	3838	701	1786	11339	3148	1033	3161
4938	4939	3669	9246	10561	4600	684	5698	2537	9636
9133	991	11004	1058	22974	1063	4521	332	9688	27338	983	5111	9768	1033	9232
994	3832	891	9918	9928	10615	23397	3835	9212
4175	6426	4085	2305	7443	10051	5985	5902	11130	6240	3015
7443	5111	1058	22974	332	10541	983	1033	9768	9232
995	3835	5347	3833	699	11065	9928	51512	11339	10024	3161
991	22974	2305	4521	332	11339	1033	9768	10036
7083	5111	4085	3015	3151	10376	9232
890	10403	9134	5982	4751	1063	699	7153	672	1058	9833	9493	3161
3108	972	3119	3117	3123	3113	2350	3109
22997	4328	3883	9721	4158	6534	1413
890	4175	4085	3832	891	1058	22974	4001	983	10635	23234
4085	4001	1063	3838	9837	10733	983	3148	86	3161
2200	1278	1306	1281	22795	716	715	5118	10631	1009	1293	1290	1513
7283	10592	5111	11004	9833	701	3014	55215	641	9319
641	7443	10403	81611	10592	9928	11130	9212
7283	890	5111	11004	9833	27338	9319	10598
9133	890	10403	9493	3833	9833	5427	699	2305	701	332	1033	55215
9156	9134	22974	11065	9700	6240	7153	11339	9768	4605
4176	990	1163	9128	5983	2237	3015	23165	9319	6240	23234
4175	7443	5111	3925	5427	9134	5557	9768	1719	27346
1164	891	1058	22974	7371	2305	701	3838	10615	7153	9212	6627	10797
8364	4751	699	10051	9928	23397	9918	9700	9232
6426	4678	4176	3015	4436	23165	3181	6240	9768
5111	1163	5427	2237	86	23234	27346
891	5347	6491	81611	3838	10615	3148	1033
1164	7083	11004	5982	22974	11065	5985	1058	1104	7153
9133	890	899	3833	983	4288	4173	3014	332	1111	9833	10036	11130	1063
3665	4061	10410	4939	3669	4599	9636
10964	4938	3434	5359	3437	10561	6737	91543	2537	24138
3430	3431	6772	684	5698	4599	9636
9133	7083	2305	6119	22974	3838	11130	9212	6627
1164	891	10036	11004	5982	11065	4288	7153	701	9837	1058	890	983	10635	5985	3161
9133	7083	3832	81611	4001	1063	4521	7468	3148	4605
7443	5111	4678	5982	3925	1434	2237	3015	1163	9319	6240	4176	23234
890	4175	4085	9134	983	699	55215	641	9833	5983	9918	10635	990
891	3832	4172	9837	55215	7112	11130	11339	1033	3161
3665	3430	3669	6772	9246	10379	684	8519	2537	9636
3925	22974	4288	7153	9837	55215	9700	9768	10036	1063	27346
10403	9493	990	983	701	4001	11130	6240	10635	4751
6491	3832	11004	9833	1062	9928	23397
4173	991	3833	9918	699	332	641	5347	10615	9319	11339	1033	3161
9133	890	1058	11065	2237	9212	7468	3014	3148	10024	4605	8318
9133	4175	7443	4085	983	3838	1434	2237	22948	3336	11130	6240	9768	86	79017
10403	991	3832	9833	4288	1062	7153	9837	3014	55215	9928	9700	10036	1063
890	990	22974	701	4001	4751	10635	9493
3833	1058	9918	699	2305	9212	3148	10024	8318	9232	11004
7083	5347	4173	5427	11065	332	7468	27338	1033	10615	4605	3161
27243	10975	4725	1329	1345	1347	1340	7388	4694
10964	4600	3430	4939	6772	9246	4938	10561	3437	91543	8519	4599	9636
3430	5721	6772	9246	6890	5696	3659	5698	10346
890	7083	5347	4173	4288	11004	11065	3014	332	9700	27338	11339	1033	10024	4605	3161
990	3833	1058	22974	699	2305	641	10615	4001	9212	9918	9232
9133	10036	4085	983	1063	11130	7153	9837	55215	7468	4751	9768	9493	27346
4175	7443	79017	1434	2237	701	3336	9319	23234
7283	10403	991	4172	3832	11004	4288	7153	9837	3014	3015	9928	9319	55215	1063	9232
1164	4174	7443	5111	4085	1163	22948	3838	1434	4175	5902	4176	3336	891	86	23234
4061	4938	4939	3669	5359	10561	4600	4599	9636
890	991	9833	3833	899	1063	3014	51512	27338	9918	9212	1033	4605
1164	4174	4176	990	11004	5982	22974	4288	2305	9133	9319	5902	11065	10036
4085	81611	3925	1058	4001	7153	6240	54107	3148	23234
4175	1434	10403	5111	891	983	3838	701	2237	10733	3329	9493	9837	3015
1164	7083	5347	4173	4288	3833	2305	4176	10615
4174	4605	991	11004	9918	11065	2237	7468	27338	9212	3068
890	9134	4751	5427	9837	3014	55215	10592	7112	983	9768
699	6491	8438	1062	9928	51512	9700	1033	10024	9493
9133	990	5982	22974	11130	701	23397	9833	11339	10635	10036	9232	3161
3665	10964	3430	4939	2537	6772	3437	4938	10561	4600	8519	4599	9636
2634	6772	9246	6890	2633	3620	684	5698	3437
1164	22974	1063	699	701	51512	27338	9918	9212	1033	7468
7083	5347	4173	8438	4288	3833	2305	4176	10615	4605	9232
890	990	9134	983	1062	2237	55215	3014	9833	10635	23397
7443	5111	4001	10051	10592	7112	10926	11130	9768
1434	10403	4085	3832	5427	7153	9837	4522	6059	3182	6240	9493	22948
891	6491	1163	3838	11335	86	23234
4174	4175	7083	990	5982	2305	4522	5902	6626	10036
9133	699	11004	22974	1062	10733	332	10615	23397	8438	9700	1033	10024
3429	10964	8638	4939	3434	5359	91543	4599	24138
3665	4061	10410	4938	8519	10561	3437	2537	9636
9493	991	3832	9833	4288	23397	9319	4001	4751
890	699	6491	1058	5427	1062	701	332	11339	11130	3148	9768	1063	3161
1164	9133	7083	5347	3833	11004	11065	3014	891	10615	1033
4174	4172	2305	7153	7468	27338	22974	9212	4605	8318	9232
4175	7443	4085	1163	8624	22948	1434	3015	5902	4522	6240	3329	4176
79017	3832	3925	983	701	7374	23234	9319	11130	9768	55215	9837	27346
890	699	991	990	1058	4751	4288	1062	332	9928	10403	9833	9700	9493	3161
3665	3429	10964	8638	4938	4939	2537	3434	3437	10561	4600	10379	91543	8519	4599	9636
7805	7305	6503	9535	963	3071	199	3108
1164	7283	7083	699	991	3833	9918	4173	3014	5347	10615
891	11004	1058	5427	11065	332	641	11339	1033
9133	9928	10403	4001	4288	11130	701	1111	9700	890	9833	3148	4751	9768	9493	1063	3161
891	10403	991	3832	9833	4288	1062	9928	11130	9493	3161
7443	990	11004	1058	22974	1063	699	2305	2237	332	641	10615
890	4175	7083	5111	4085	4001	7153	3015	983	1033	4605	23234	9232
3665	3430	3434	5359	8519	4599	9636
1164	9133	3838	11065	701	10733	22948	9319	3148	55215	86	9837
9133	4175	7443	5111	3832	3838	7153	701	2237	3015	11130	3148
1164	1434	10403	4085	4001	9837	55215	10615	3336	983	9768	9493
891	7083	991	1163	11065	1063	2305	332	9928	9319	22948
890	4176	990	11004	1058	22974	4288	641	27338	9212	1033	4605	9232	3161
1164	9133	1434	1163	3838	701	3336	9319	9768
10403	5111	4085	983	7153	9837	2237	55215	11130	3148	9493	86
890	4175	7083	3832	891	22974	641	10615	4001	1033	9232	3161
4176	991	990	11004	1058	11065	4288	2305	332	9928	27338	9212	1063
890	7083	699	991	990	3833	1058	22974	4173	10615	4001	9212	9918	10024
1164	7283	5347	11004	11065	4288	2305	3014	891	27338	11339	4605	9232
10403	4751	5427	1062	9837	332	9928	23397	9319	9833	9700	1033	1063	3161
4174	4175	5111	6119	1163	3925	7153	2237	7468	86	23234
9133	4085	3832	701	10733	1111	3148	10635	9493
7443	4172	983	11130	1434	55215	5983	6240	9768	10036
7083	699	991	3833	1058	22974	4173	4176	4001	10615	9918	1033	10024	8318	3161
890	9928	10036	990	3832	983	1062	701	55215	1111	9833	4751	9700	9768	9493	11130	10635	27346
1164	9133	7443	10403	4085	4172	5427	9837	9319	10213	1434	22948	1063
4175	5111	6119	1163	7153	3838	4522	2237	3015	86	23234
3665	10964	3430	4939	2537	6772	8519	10561	3437	91543	9246	4599	9636
1278	633	7076	165	1290	1513	1462
891	1434	5111	3832	1163	3838	4522	3015	9319	8318	23234
1164	4175	7443	10403	4085	4172	5427	701	2237	9837	22948
890	9928	699	991	990	11004	22974	4288	1062	641	4001	4173	9833	9918	11339	1033	4751	9232	3161
7283	4174	7083	5347	3833	1058	11065	2305	4176	3014	332	10615	6628	9212	27338	10024	4605
890	891	991	1058	4751	1063	2305	9837	3014	9928	10615	11339	9493
9133	11004	22974	1163	11065	9319	9833	9700	1033	9232
1062	580	983	4288	699	7153	701	672	55215	641	8317
2207	3689	7805	7305	963	6281	3055	10437
4175	991	4085	5036	5983	5427	5985	9319	11130	6240	3329	8520	55215	990
995	7083	5347	580	11004	1058	7153	3925	2305	3014	27338
9156	580	1058	8438	11065	9700	9212
4175	991	990	23649	983	5983	6240	10036	4998
891	5347	1058	22974	4288	9319	675	9212	2189	10024
891	990	1058	22974	4288	11065	4522	29901	11130	983	10592	10036	1033	9232
4707	10975	1351	1347	5692	4694	1327
891	9833	11004	983	4288	1163	701	1786	7112	22974
1164	891	5111	6119	22974	4288	5901
3108	972	3119	3117	3115	3113	5920	5698	3109
2200	1278	4060	1281	2335	716	1293	1290
891	7443	991	3832	4288	7112	11339	81620	4605	3161
7283	9133	22974	699	7153	1033	10036	8318	27346
890	10403	6491	3925	983	5427	11130	701	332	9319	4751	55215	1719
4174	7083	1063	2305	9837	2237	10376	3014	9212	9768	9232
891	3832	1058	22974	3014	9700	899	9212	81620	10036	9232	3161
4174	7083	4173	9833	1063	2305	7468	10615	9768	4605
9133	5347	991	3833	11065	4288	11004	7153	9837	699	9918	11339	1033	7465
890	9928	10403	9833	3832	11004	983	3925	701	332	10592	9700	891	4751	11339	1033	3148
7443	990	1719	1058	5427	9837	3014	7112	9319	11130	10635	9768	3161
4174	7083	5347	2305	4288	11065	10733	10615	7153	81620	4605	1063
9133	991	3833	899	699	55215	4001	7468	22974	9212	9918	10036	9232
3108	972	3119	3117	3123	3115	3113	3135	3134	3122	3109
7443	4085	1163	5427	3014	9319	11130	3148	86	1719	9232
7083	8364	3833	4001	11065	11339	1033	9768
991	6491	3832	983	4288	2305	701	10051	10592	22974	9700	9918	1063
4174	4176	9156	4173	5983	9837	2237	5985	1111	1786	9631
3835	5347	9833	3833	4751	699	7153	10733	10615	899	11339	7465
1164	890	7083	4085	11004	4001	11065	7443	332	9319	11130	3148	1033	9768	55215	9232
4174	990	5983	2237	5985	1111	1019	10635
9133	10403	3833	1058	4751	1062	84986	11339	5347	27338	23397	899	9212	7465	3161
890	7083	3833	5427	11004	3014	55215	9319	10212	11339	1033	9768
1164	890	7443	4678	1163	7153	23165	9232
6491	4085	11004	4751	10051	9700	9319	983	11339	3148	6119
10403	3832	1063	2305	55215	9928	9768	9493
4707	10975	1340	5438	1329	4728	4694	27089	1327
3108	972	3119	3117	3123	3115	3113	3122	5920	5698	3109
9133	891	991	1163	1058	22974	4288	2305	701	10733	10615	1063	9833	11065	55215	1033	9232	3161
1164	890	7443	10403	6491	4085	3832	11004	9700	983	4678	7153	10051	9928	3148	9319	4751	11339	9768	11130
3689	963	7805	7305	9473	3937	2207	241	3055
890	891	11004	1058	22974	4288	701	55215	9928	9700	9833	11339	4751	9232	983
9133	10403	4085	3832	4678	1063	7153	9319	11130	3161
1164	891	991	11004	2305	9837	2237	3014	9319	9212	4605
9133	1058	22974	4288	4001	10615	11130	983	9768
3665	4061	8638	4938	3434	3669	5359	10561	4600	4939	4599	9636	24138
6352	4818	3932	8530	3003	915	914	925
4175	7443	5111	6119	1163	4522	3015	5902	891	3336	9768	4176	6637	79017
7283	7083	991	990	3833	11065	2305	332	10615	1033	27338
11004	1058	9918	699	9212	3148	10024	4605	9232
9133	10036	6491	4172	983	9833	4288	11130	701	9837	641	4001	55215	1063
1164	890	10403	4173	22974	7153	9928	3838	9319	4751	9493	22948	3161
2305	991	3833	11065	4288	3838	332	9319	1033	9493	1063	3161
1164	890	10403	4001	699	9837	701	641	10615	9928	983	3148	55215
7283	9133	990	11004	1058	22974	7153	11130	9212	4605	9232
9133	991	11004	11065	2305	10615	11130	9212
3838	983	699	7153	701	55215	641	4001	10615	9319	22974	3148	4751	9493	9837	3161
891	3832	4001	4288	9837	2237	641	11130	1063
9133	4175	7443	5111	4085	983	701	55215	4176	3336	1434	9768	86	23234
9133	991	11004	11065	2305	2237	332	10615	22948	9232
4175	5111	990	4173	22974	4288	641	891	9319	4001	1033	1063	3161
7443	6491	4085	4172	1058	983	699	11130	23234	27346
890	5111	4085	3832	4173	4751	983	23234
891	11004	22974	1063	2305	332	9319	22948
4175	991	11004	2305	11065	2237	891	10615	9319
9133	5111	4085	3832	983	3015	11130	3148	86
10403	5111	4085	1058	22974	1063	7153	9837	2237	701	641	4001	9493	11130	3148	9768	55215	983
1164	4175	7083	991	891	4288	11065	4176	9928	10615	9133	9212	3161
4283	2633	9246	6890	5920	3659	5698
2207	972	10095	7305	3587	7940	3059	5788
9133	4175	991	4085	3832	11004	983	1063	11130	11065	890	9319	22974	9493
1164	4175	4085	891	1058	11065	4288	7153	9319	983	1033	990
4175	9833	3832	5983	1063	3838	9837	2237	55215	4001	11130	11339	27346
9133	5347	991	4173	4288	11004	2305	332	10615	9212	1033	4605	9232	3161
1164	4174	7083	4172	3833	5982	22974	1163	701	5902	1058	891	890	9319	27338	4176
1164	891	7083	991	11004	5982	22974	3833	4173	5902	3925	1033	9232
4176	4172	1163	2305	11065	701	332	27338	9319	10212	9212
890	4175	990	1058	9833	4288	2237	641	10615	11339	9493	3161
9133	10403	3832	983	1063	11130	3838	9837	55215	9928	4001	10926	5983	4751	27346
891	1163	1058	22974	701	332	10615	9212	1033	9232	3161
890	7083	991	4172	4173	3833	2305	4176	9319
1164	990	11004	5983	4288	3838	9837	4001	27346
9133	9928	10403	3832	4751	1063	11130	11065	55215	641	983	9493
9928	11004	22974	4288	641	9319	1033	3161
891	990	3832	4001	7153	9837	3181	86	4085
4175	10403	79017	983	1063	701	55215	11130	9493
1164	9133	5111	3838	2237	3148	9768
9928	10403	990	4288	55215	641	10615	1063
4175	4085	3832	4001	11130	7153	9837	983	3148	86
3429	4599	8519	9246	3134	684	103	3437	9636
7083	990	11004	22974	1063	10615	9768
890	10403	3832	4001	9837	3015	11130
1164	4175	5111	4085	983	7153	701	2237	9133
890	3832	22974	701	9837	641	4001	9768
891	4085	11004	983	4288	7153	9928	11130	1063
1164	4175	7083	5111	1163	983	3838	9133	7153	22974	9768	86
1164	9133	11004	1058	22974	2305	3014	11339	4001	891	7468	10615	9833	9212	9918
5160	1164	5111	4085	4175	3015	891	990
972	3119	3117	3123	3115	3113	710	3122	3109
3429	10964	3434	6772	3437	10561	10379	684	2537	9636
4175	5111	6119	891	3015	4869	4085
1436	3109	2207	3122	3123	3115	963	9332	7305
890	994	11004	1058	22974	1063	699	9824	3148	3161
7283	4176	4173	11004	5725	203068	9319
3835	991	990	891	8364	983	1719	699	7153	9837	5985	4522	22974	10635	4751	11130	3161
9133	890	1058	9833	4288	10733	672	332	64151	10615	11339	1033	9768	55215
3429	3430	3431	9246	4938	684	4599	2537
3665	10964	4600	4939	3434	6772	3437	10561	2633	10379	9636	24138
3689	3108	972	3119	3117	3123	3115	3113	713	3122	7133	3109
890	994	3925	4001	10051	9928	891	10615
378708	4288	699	9837	1786	5985	9768
1111	7083	22974	7153	672	9582	11339	1033	3161
10964	3431	6772	6890	10561	4599	9636
2207	972	3119	7305	3117	3123	3115	963	9450	3122	3059	3587	3109
4174	7083	22974	2305	4522	2237	10383	899	1033
4174	4175	10403	3832	11065	701	8318	23234
1058	22974	7153	9837	3014	3181	983	3148	1033	9768
9133	891	991	4522	332	9700	27338	11130	9212	10615	5985	3329
1164	3835	5347	1058	11065	2305	332	9133	51512	27338	899	9212
891	991	11004	22974	3838	3014	10615	9493
7083	4085	4001	2237	3015	5902	5557	11130	11339	9768	9232
890	7443	10403	81611	5983	1063	699	7153	10733	672	5422	983
995	9133	3833	4751	891	899	9918	7465
3665	3428	10410	4939	5359	8519	10964	4599	2537
3665	10964	3430	4939	5359	8519	4938	10561	684	4599	2537	9636
3665	10964	4939	6737	3434	6772	3437	5359	10379	9246	4599	9636	24138
10403	8364	1163	3925	2305	55215	27338	9319	1033	8836	9232
4176	5347	22974	2237	899	11339
4085	11004	4001	7153	11130	3148	86
890	4173	1058	22974	11004	11065	10301	641	7153	983	1033	1017	9232
1164	3835	10403	991	891	1063	1062	701	332	9133	5347	27338	11116
7083	81611	3925	4001	699	9837	23397	3148	9768	3161
3665	4938	10964	10410	3430	4939	2537	6772	3437	9246	5359	684	8519	4599	9636
9133	891	7443	10403	9833	1063	701	10733	9700	10635
890	6119	11004	1058	22974	11065	4751	983	1033
1058	22974	5427	7153	10592	51512	23397	4751	1033	9918
1164	4085	378708	2305	7374	9319	11130	8836	9232
9133	891	991	1058	4751	4288	1062	9928	11339	23397	9918	3148	1063
3665	10964	4938	3431	3434	6772	9246	10561	5359	10379	5698	3437	24138	4939
10410	3430	8519	10581	684	4599	2537	9636
890	4175	4176	4172	983	7153	4522	10024	9493	9768	3161
9133	10403	991	899	4288	10733	11339	3148	1063
995	994	10403	3833	1058	4751	1063	51512	9918	3148
4175	7443	4085	4172	4176	3151	11130	9768	9232	3161
3665	4599	10410	3430	3669	3434	9246	4938	3437	2537	9636
10964	3431	6772	10561	5359	10379	24138	4600	4939
994	3833	1058	22974	1063	11065	891	4751	9493	7465	3161
995	891	79947	9493	3833	1058	899	1062	11065	9928	9824	10615	22974	4751	3161
891	6597	1058	22974	11065	3014	4751	11339	3161
3835	699	8364	11004	899	1062	7153	10733	10615
9133	890	4001	2305	4522	701	9319	9833	3148	9768	55215	9232
85236	3017	3006	8337	8334	8351	8342
4174	1434	5111	701	5985	11130	25804	991
7083	11004	5424	2305	332	22974	9768	55215	81620
995	10403	983	11065	4001	9833	1033	9232	3161
7083	10403	9833	81611	11004	983	11065	9837	4001	23234	8726
890	990	22974	55215	9212	10615	3148	1033	9768	27338	9232	3161
3689	963	7805	2124	7305	6503	10875	3937	2207	7133	5788
3108	972	3119	3587	3122	3113	3115	3059	9450	713	6039	3394	3123	3109
834	3108	972	3119	3122	3123	3115	3113	10437	3109
7083	10403	9833	81611	11004	983	11065	9837	9319	4001	22948
9133	890	7443	3832	81611	11004	4001	891	27338	9212	1033	3161
142	983	3838	7153	5985	9184	11073	55215
3665	3429	3430	6772	8519	10561	4600	3437	9636
4938	4939	3434	5359	9246	91543	684	4599
890	891	8364	22974	1062	11065	332	10615	1033	55215
3665	10964	4600	4938	4939	3434	6772	3437	10561	3428	5359	684	4599	9636	24138
4175	891	11065	9582	10592	9768	10036	9232
1164	9133	22974	4288	2305	9837	3014	4001	8914	11130	9768
7283	4174	7083	991	11004	11065	2237	9319	9212	4605	6749
1327	1340	5438	1329	54543	10975	7388	11315	9556
3835	991	3832	891	5982	701	1058	27338	1033	8318	9232
890	9134	983	5427	699	10592	7112
4174	890	7083	3925	983	5427	4176	55215	9212	27346
891	991	4173	1058	2305	11339	3161
990	4172	10733	5422	11130	6240	23234
890	891	4173	5427	7153	2237	11339	27346
4174	7443	991	11004	2305	7167	9319	9212	4176
5347	991	5982	11065	4288	2305	2237	332	23397	899	1033	10635
4175	1434	4085	3832	1163	1719	4522	2237	701	5902	81611	10213	11130	55215	9837
1164	10403	990	4678	1058	983	5427	10051	5985	641	11339	23397	3148
890	7443	4172	5983	1063	10592	5557	10635
4176	142	580	3925	699	7153	7468	10615
4174	891	7083	10036	4173	22974	3833	11065	10733	3014	4001	4751	8318	3161
5347	991	9918	2305	9928	9700	3068
6491	11004	9833	4288	1062	51512	899	9212
4174	7083	2305	9918	11065	332	5347	27338	10212	9212
699	6491	3833	899	1063	1062	3014	9700	51512	3925	10036	8318	4288	11004
891	580	4173	22974	9928	4001	9833	10635	3161
1164	10403	990	1058	983	471	3336	22948	6637
7283	10856	7083	3925	22974	3833	11065	10615	9212	27338	4605
4174	4176	991	4172	9918	7153	4521	1033	23234
890	6491	11004	9833	4288	699	2305	332	9928	3161	4001	4751	1063	3015
3108	972	3122	3123	3115	3113	9246	5920	3109
23649	7443	4173	5982	5427	11004	701	2237	7468	3014	10036
891	699	1058	22974	79947	2305	9787	9212
7805	972	3119	3117	9450	3115	3113	3122	3108	7133	3109
3429	10964	4938	3431	2537	3434	54739	10561	684	3437	4599
891	1058	3838	9319	3148	10598	9493
4061	8638	3434	6772	3437	10561	10964	684	4599	2537
85236	3017	8349	3006	8329	8337	8334	8343	8351	8346	8344
890	891	6491	1058	22974	4288	699	3930	9928	10212
7283	2305	22974	3838	27338	9319	9212	10598
10403	5111	580	4001	4288	11065	9928	6240	11339	3148	9232
54107	7411	2958	3336	10213	6742	6637
10964	4938	4939	2537	5359	9246	10561	4600	103	8519	3437	4599	9636
9133	890	891	1058	983	701	1033	9768	23234	9232
1164	4175	6491	4085	3832	5983	7153	9837	11130	10635	990	27346
9928	10403	3833	22974	1063	55215	641	10615	9212
4174	7083	5347	991	11004	4001	4288	1163	2305	4176	9319	11065	4605	3068	7371
4706	4717	4694	1351	1329	4190	27089
1164	9133	4085	3832	1058	22974	1063	701	55215	9928	890	983	9768
891	5111	4172	701	2237	5902	6633
9133	3835	4288	7153	3014	9928	890	4605	9582
3689	3108	3122	3123	3115	4069	3113	713	7940	7133
3134	3105	3135	6890	6892	5696	3133
3665	10964	3430	4939	4938	10561	4600	10379	684	4599	2537	9636	24138
4175	5111	4085	4172	1058	2237	11130	8836
4174	890	4176	11004	7153	8683	9319	4605	9232
991	9134	9833	1719	11065	701	641	11130	11339	10635	9768	1063
5347	1058	22974	55215	3146	9700	23234
9918	699	10615	3148	9493	3161
4176	11004	1163	5725	27338	9212	10036	9232	3015
995	10403	6491	3833	1058	4751	11339
22974	699	3930	3014	10615	9700
4174	890	7083	8364	580	983	4176	332	9319	1033	9232
10964	3434	6772	2537	10561	91543	10346	9636	24138
4174	890	7083	580	983	11065	4176	4521	332	3151	9319	1033
10403	6491	3833	1058	4173	1062	7112	9156	1163
9133	7443	5111	4751	1719	701	1786	991
990	5985	11073	10051	55215	9631	3329	5422
5347	9833	1063	7153	4522	9928	27338	899
3689	3108	972	3119	963	3122	3123	2207	9332	7305	5788
4174	891	142	983	1786	27338	10212	1033	9232
3833	1058	4751	1063	9824	9833	9700	7465	3161
10964	8638	3430	3434	91543	4599	2537
4174	4176	4172	3832	5036	983	4288	7153	2237	5985	3014	9319	6240	10036	55215	23234
3665	10964	3430	3434	3669	8519	4938	10561	4939	684	4599	9636
890	11004	1058	22974	4288	3833	701	55215	10615	11130	9700	9768	4751	81620	3161
995	8364	3832	4751	4288	1062	7153	1063
9133	5902	4176	4172	1163	983	11065	5725	26135	890	9319	5983	5985	6749	22974
7083	5111	990	3925	5422	11130	6240
9133	1058	899	3014	9928	51512	9787	11339	1033
1058	9833	3014	9928	11339	9493
4174	9133	4176	10403	4001	9768	8318
4175	991	580	4173	7153	1163	11065	10733	332	3161
1111	4605	990	4172	4522	5725	5902	6240	10036	7374
5347	8364	4751	701	10038	9212	9768	9232
1164	890	3832	1163	10733	701	891	9700	9768	5985	9837	3930
7083	8364	22974	4288	4522	1033	10635	4176	1063
9133	4176	4173	5982	22974	5427	2237	9700	4605
2207	3689	7805	7305	963	9450	6039	3059	3108	3055	5788
890	23649	5111	1163	7153	9837	7374	5557	9319	11130	23234
995	3833	4751	1719	3925	55215	11339	10615	3148	1063	3161
990	1058	22974	1063	1062	701	9928	4751	10635	9493
9133	7083	4173	5982	4176	2237	9212	1033	4605	27346
4175	4176	4172	1719	55215	10615	1869
9133	891	2305	1719	11065	10733	7167	332	11332	983	9768	55215
4174	1058	5424	7153	27338	9319	6626
4061	3430	3431	8519	684	4599	2537
3108	972	3119	3117	3123	3115	3113	3122	3394	7940	3109
891	7443	4085	27101	7153	10592	10635
7083	10403	23234	5427	701	3014	332	27338	11130	9700	10615	5985	1033
11004	983	4288	699	11065	9837	11116	9928	9232	11339	3925
9133	5347	3833	1058	1062	2305	10733	9212	10024
3665	4599	3430	2633	9246	4938	5359	10379	3437
3832	3925	11073	699	9837	3015	983	11339
7083	5983	4288	701	332	1111	11130
4678	5982	4001	1719	1163	9319	6240
1164	10403	4085	4173	4001	3838	9928	9319	4751	1033	9493	22948	3161
9133	7083	991	990	11004	11065	4288	2305	332	641	10615	9212	4605
890	4176	6491	3832	9833	1063	11130	7153	9837	10926	983	22974
4175	7443	4172	891	1058	701	2237	10733	3148	10024	55215	23234	9232
2079	6613	9184	4869	5685	6635	6637
890	7083	991	990	11004	1058	2305	4288	11065	4176	332	9928	10615	9212	27338	4605	9232
1164	891	4085	4173	22974	7153	9319	4751	1033	9493	22948	3161
9133	4175	10403	3832	4001	1063	11130	701	2237	9837	983	3148	55215
9133	4175	7083	991	11004	22974	4288	2305	4176	9928	891	890	9212	11065	10615
1164	10403	9493	4085	3832	1058	4001	1063	7153	9837	2237	701	3838	11130	3148	55215	9232	983
4707	1327	4725	1337	1329	5692	1340	10975	27089
2967	5228	1629	90338	5143	51512
3429	4061	3430	2537	3434	6772	3437	10561	2633	9246	4599	9636
890	4085	9833	7153	701	5985	5557	23397	11339	1033	10635	8836
9133	6119	11004	4751	4288	3833	2305	332	9928	9700	9212	4605
4172	4173	1719	2237	55215	10615	27346	9232	3161
4174	4175	7443	10403	5111	1163	983	1063	9837	3015	5901	11130	6240
890	891	4085	3832	4173	1058	4001	699	7153	701	2237	55215	10615	3014	990	1033	9232	3161
4174	9133	7083	991	3833	11065	5427	2305	332	9212	9768	4605
5347	11004	983	4288	3015	9928	6240	22974	9700	4751	1063
1349	1329	1327	4706	1340	1337	1350	9377	10975	7388	11315	9556	4694
890	5347	991	990	11004	22974	4288	4173	332	9928	6240	4751	9700
9133	6119	1058	983	5427	11065	701	3015	11339	9212	1033	9232
4174	891	7083	4085	3832	3833	4001	1063	699	2305	2237	55215	4172	3014	7153	10615	9768	27346	3161
891	991	990	1058	22974	1063	699	9837	3014	4001	471	9319	9918	983	3329	11130
9133	10403	1062	23397	9700	9768	9232
2200	1278	1306	7070	5118	1277	165	1293
3429	8638	54739	91543	4599	2537	9636
1043	3108	972	3119	963	3122	3123	3059	3113	962	6039	9404	2124
9133	11004	1058	4001	1062	701	10615	23397	4751	9700	9768
3429	4599	2537	3434	3437	10561	10379	91543	54739	10346	9636	24138
4175	1434	142	9128	8607	5902	9184
890	8208	22974	4288	701	10733	7112	10615	11339	1063
9133	580	11004	9928	10615	9212	10383	9768	27338	9232
1058	4001	5427	699	701	10592	23397	4751
4085	3832	22974	3015	11130	1033	8836	7374
891	7083	4085	3925	4001	1163	2305	11339	3151	3148	1033	9232
8364	3832	1058	1063	11065	701	3014	10615	23397	9493	3161
9133	8364	8208	11004	1058	5427	11065	332	81620	11339	1033	10024	1063	3161
890	891	7443	10403	5111	4085	1163	983	9837	9319	11339	1033	9768	86
23649	9156	3832	4173	8438	5427	7153	55215	10635	10036	1719	27346
891	1163	3838	10213	6742	8533	6637
3832	5036	22974	5427	9837	27338	9232	1063	6637
91543	3429	10964	3430	3431	2537	3434	9246	10561	6672	684	3437	4599	9636	4939
2491	11065	672	332	10592	23397	1033
3832	1163	5036	22974	5427	9837	6240	8836	1063	9232
9133	5347	991	3832	1163	1058	1063	79022	3014	4522	9768
2207	3587	963	1536	7940	3059	7305	7133	4542
3689	3108	972	3119	3117	3123	3115	3113	713	3122	5920	3109
890	891	991	7398	10592	7112	10926	11339
3835	7083	5347	11004	983	699	7153	5725	9319	9212	5985
9133	3832	1058	2305	1063	11065	3015	3151	5424	11339	9768	9232
891	4176	991	9319	1163	3014	5902	1019	6628	6633
4175	4176	990	1163	1058	1063	11065	9824	9319	6240	9232
890	9735	83439	4001	9928	9918	991
3429	10964	4939	6772	2537	91543	4599	10346
995	11004	4001	4288	699	9918	3148	10036	1063
3665	3429	10964	4938	4939	2537	3434	6772	3437	10561	4600	91543	4599	10346	9636
9133	4175	7083	580	3925	22974	2305	9837	6240	4751	9700
3665	8638	3434	5359	3437	6737	2537	4600
10964	6890	4938	4939	3669	6772	9246	3430	5698	8519	4599
1017	4085	1786	5985	9319	11130	1033	5422
9133	994	3833	995	1063	9928	9212
4694	1340	1329	54543	1327	10542	9556
10403	8364	1163	4001	11339	5347	3148
641	991	4085	3925	983	1063	11065	5422	10592	891	9928	11130
1164	890	6491	9918	4288	2305	701	10733	10615	899
5347	8364	22974	11339	10403	4001	3148	10024	4751
890	5111	1163	5427	11004	3151	11130	9768	23421
10403	991	22974	4288	9928	51512	9212	1033	1031	3161
3108	3394	962	3117	3123	3115	3113	3122	3109
10964	10410	4938	3434	5359	8519	4600	103	684	4599	9636
4061	8638	3430	4939	8743	2633	9246	10561	6772	6737	5698	3437
890	5111	4001	641	7112	11130	9700	9918	9768
1164	891	7443	991	4085	3832	22974	10556	983	1033	9232
9134	1058	4001	9837	10592	7112	23397	9700
890	6491	1163	1058	2305	3148	5111	7465
4938	3431	3434	6772	3437	4599	4600	24138
54739	9246	10561	6672	91543	27074	2537
4174	5422	81611	55215	6240	10036	5725	6749
891	699	8364	3833	1058	4001	1062	51512	4751	3148	10403
4174	4176	4605	4172	5425	4522	55215	10036	8318
890	6491	3832	899	10615	9700	10951
9133	4176	1163	1063	699	9837	6240	11130	9212	1033
1164	5111	4173	2237	3015	10376	8836
9133	10403	11065	4288	699	3838	7150	9928	899	11339
3832	11004	9918	1063	3930	701	3148
890	5111	4085	7153	3336	1033	9768	9232
8638	4939	3433	3434	5359	6737	9636
890	580	22974	3014	10556	10615	9212
10403	1058	9918	4288	701	9928	11339	8914	9833	3148	9768	9232
995	3835	3833	4751	1063	11004	11065	9133	891	51512	899	3161
10403	5111	1058	9918	7153	9928	9700	9833	11339	1033	3148	9232
891	1058	22974	10969	4436	9212	6627
9133	891	5347	11004	4751	11065	29899	51512	3161
3835	991	3833	899	1063	7153	9493
4061	3430	4939	3434	6772	3437	4938	10561	3428	5359	684	5698	9246	4599	9636	10964
3669	4938	3431	3434	3437	10561	684	4599	4600
995	994	10403	6491	3832	1058	9833	1063	699	2305	890	991	9493	3161
3665	10964	9111	4938	3431	24138	3434	6772	3437	3430	10561	5359	10379	5698	9246	4599	9636	4939
4001	5427	9928	27338	983	11339	1033	9232
7083	4001	11065	5422	10556	1033	9232
990	4172	203068	5902	11332	10574	471
891	22974	1063	699	701	3148	10635	1031
3429	4939	3434	54739	10561	10379	4599	2537	24138
10964	3430	6772	3437	6890	6737	5698
5347	11004	7371	2305	4605	1063	3161
4176	1058	4001	5426	9837	10733	9928	10615	9319	11130
5347	142	990	11004	22974	1063	2305	9918	3148	991	4605
9133	3832	4173	5982	4751	10733	701	1058	10615	332
1164	4174	5347	4173	1058	2305	9133	203068	10615	9212	4605	9232
891	7083	9156	8364	3925	1058	22974	5427	1062	2305	7153	983	11065	9768	1033	9232	3161
3429	3430	4939	6772	3437	10561	5359	10346	4600
8364	1058	2305	11065	7153	1033	9768	4605	23234	9232	3161
891	991	11169	22974	5427	1062	7112	5557	10615	9833	11339	10635
891	7443	9156	3925	1058	22974	1063	57405	7153	6240	1033
7083	11004	1058	2305	4288	11065	4521	11332	1033	9768	4605	9232	3161
4175	708	9128	7374	10989	10576	22948
11004	7153	5427	11065	10301	1033	9768	23234
7083	10403	3832	3925	22974	1063	1062	5347	4751	9918	9493
5347	9134	1058	11065	10733	332	11339	10615	9212	9700	23234
4174	9133	7083	5347	991	4173	11065	4605	2305	7443	3014	701	983	11339	9768	5985
7203	86	9184	10213	10574	5684	6635
4283	3620	5721	2633	9246	6890	3659	5698	6373
3665	3429	10964	4600	4938	4939	3434	6772	3437	10561	5359	103	4599	2537	9636
708	3608	6428	10213	5684	10576	8520
1164	7283	4172	4173	3838	3014	3015	9133	10615	2237	1033	9768	22948
4175	7443	5111	11004	5983	9837	4522	9184	983	891	23234
142	990	3925	1058	4288	699	7153	5985	9928	9319	11339	9493	55215	1063	9232	3161
890	10403	4085	3832	6240	22974	701	10051	4001	9833	11130	3148	10635	4751
7083	5347	991	9918	2305	332	9212	4605
1278	25903	4017	1277	1009	1293	1290
9133	890	7443	10403	4085	3832	891	9833	1063	7153	701	10051	3015	9184	3181	983	3148	55215
1164	4175	5111	11004	5983	3838	9837	2237	4522	11130	9768	23234	27346
9928	990	3925	1058	4001	4288	2305	332	641	10615	4751	11339	11065	9493	1033	9232	3161
7283	4174	7083	5347	991	3833	22974	4173	4176	5985	1163	9319	9918	9212	4605
3134	3430	2633	9246	3135	6890	3659
4176	2305	11065	1063	7153	332	10615	9319	4001	1033	4751	55215
4176	5347	2305	7153	332	10615	9212	4605
7283	4174	7083	991	3833	22974	11004	5985	9133	891	890	9319	9918	1033	1163
1164	4175	4172	4173	983	3838	4522	2237	3015	11130	9768	27346
10403	4085	3832	9833	1063	11065	9837	701	4001	5983	4751	55215
6352	972	3119	3122	3123	3113	5920	3133	3109
3665	3429	10964	4600	4599	4938	4939	2537	3434	6772	3437	10561	5359	10379	8519	10346	9636
9133	3608	9833	1719	699	7153	9837	4670	983	9768	3015	23234	9232	3161
890	9928	7083	3833	1058	9134	4176	5985	641	9700	10615	9212
991	1163	11065	701	2237	203068	9319	11339	11332
9133	990	11004	9833	7153	7112	983	3148	9768
3689	3108	3109	3119	7305	3122	3123	3115	3113	7133
890	899	4001	7468	10615	9918	10036
890	9928	4176	3833	1058	641	9700	10615	9212	7465	3161
9133	4172	9833	1719	10635	1017	9768
991	1163	5427	1062	11065	701	2237	5902	27338	9319	11339	3329	4288
995	890	10403	11004	1058	7153	2305	891	10615	9212	9768	23234
7083	4085	5983	5427	4522	9700	9212	4288
890	3925	4001	55215	7468	10615	9918	1033	10036
891	1058	699	2305	7167	332	9232	3161
1164	891	4176	79017	3015	5902	5901	11130
9246	3429	3437	10379	91543	54739	10346
891	4176	9156	1163	5983	9837	2237	332
2207	4360	9332	7305	11309	54504	2350	10875
5347	9918	1063	1062	7153	10733	3014	27338	899	3161
10403	3925	1058	9833	3930	10592	11339
10403	9493	3925	9833	9928	11339	51512	8914	4001	3148	4751
4174	9133	991	990	891	4288	5725	9928	9319	9212	9768	10036	8364
5720	6772	9246	3135	6890	5696	5698
3108	972	3119	3122	3134	1520	10437
4174	9133	7083	991	899	4288	9928	10383	9319	9212	9768	4605
3665	10964	3431	3434	6772	9246	10561	4600	4939	684	5698	4599	2537	9636
3665	3430	3431	6772	3437	5698	4599	4600
995	891	5347	899	1063	1062	10615	1033	10024
9133	64151	3925	699	11065	10733	672	55215	9928	641	9232
4174	4175	4176	5111	22976	2237	55215	29901	7468	6240
891	1058	4751	9582	10615	9928	1033	9232
4174	4175	4176	9833	9837	5985	7468	983	9631	1017
83439	1063	2305	9928	1058	11130
1164	4175	9735	3832	11004	22974	2237	9133	4751	9212	991	23234	7465
891	81611	699	4521	3015	11130	1033
5347	8364	3833	1058	4751	1062	10615	1033	10024
83439	983	9928	1058	10615	4751
7083	5347	991	3833	1058	9918	7153	11116	9928	11339	10024
4175	7443	5111	11004	5036	11065	9837	3014	11130	9768	23234
4174	890	990	1163	1719	2237	891	9700
9133	23649	3833	4173	332	9212	10024
7083	5347	991	3832	1058	4605	699	3014	10615	1033	5888
7443	5111	983	11130	11065	9837	3015	10592	7153	11339	9768
10964	3430	4939	2537	3434	6772	54739	4938	10561	3437	10379	5698	9246	4599	9636
7083	991	1058	8318	4288	701	4521	9319	4176
890	4175	142	3832	891	5036	11065	9837	2237	23234
990	1163	5982	11004	5985	54107	11130	9700	8520
4175	990	5983	1063	9837	55215	4001	9833	9700	9768	9493	27346
1164	4085	3832	4751	10051	9928	10926	983	6240	86
890	7443	10403	6491	3925	1058	5427	699	2237	51512	11130	11339	5111	9232
891	4176	5347	1163	11065	4288	11004	2305	4605	10615	9918	9212	3068
9133	7083	991	4172	3833	5982	22974	4173	7153	701	1786	4522	5902	9319	1033	3161
7443	10403	9493	3832	3925	4001	1063	9837	2237	4522	9833	9700	55215
9133	9928	4085	1058	5983	5427	641	890	10926	4751	11339	27346	4288	990
4174	7083	991	11004	11065	2305	3014	332	10615	7153	9212	27338	9232
7283	4175	5347	4172	4173	22974	9319	9918	1033	4605	3161
891	4176	1163	5902	6628	10212	10574	3329	22948	6637
4085	3925	4001	2237	55215	9833	9700	9493	9232	990
9133	4175	10403	5111	3832	1058	4751	4288	9837	4522	641	890	9928	11130	9768	1063	10926
1434	3329	1163	983	3015	5902	5901	11130	5684	22948	6637
9133	4175	3832	11004	4751	4288	7153	4522	3014	332	9928	9232
7083	5347	4172	4173	22974	10615	9319	9918	1033	3161
4174	4176	991	11065	10574	27338	10212	9212	4605
3835	5347	1058	4751	4288	1062	9493	3161
5111	1058	9833	2305	701	4521	11130	9768	9232	3161
995	890	1058	2305	11065	701	4521	9700	9833	9212	1033	9232
4707	1327	1350	54543	7381	6923	10975
6352	3119	3117	3123	3113	3122	7940	3108
4174	891	5111	4172	3832	11004	1058	22974	4288	1062	11065	701	3014	11339	1033	23421	3161
891	991	4678	22974	11065	9319	9918	1033	6637
4174	7443	5111	4172	11004	5983	4288	3925	3014	332	11130	9700	9232
10403	3832	701	10615	9212	4605	86
10856	4176	4173	3925	11004	203068	9319
4174	995	7083	10036	3833	4751	4288	9212	9768	4605	3161
1164	10403	7203	22974	10969	471	10574
4174	7083	1058	1062	9837	55215	9928	10615	9493
10403	3833	4288	11004	11339	9824	9212	4605	3161
891	3832	9918	11065	3014	9319
1164	4175	991	7203	22974	701	471	10574	86	6637
9133	1434	4085	1163	2305	3181	6240	8836
4174	1163	9918	6749	4678	3925	8318
9133	1434	4085	4288	699	7153	4176	7374	10615	11130	9768	9232
5111	4172	11004	4288	3925	3014	203068	2237	9232
890	3835	81611	3832	11004	22974	1063	1062	701	332	23397	9833	3148	1033	10024	11130
3665	10964	4938	3431	6772	3437	10379	684	4599
1164	891	5111	4085	27101	9833	1719	7153	701	3014	11130	991
3665	10964	8638	4938	3434	3433	8743	5359	3437	10561	4600	4939	4599	2537	9636
1164	890	10403	9493	11004	1058	9833	7153	9928	891	22974	11339	1033	4751
9133	5347	991	3833	9918	11065	3014	10615	9212
4172	983	11130	2305	9837	2237	4522	4001	9700	9768
1062	3832	4288	699	701	10038	9787	1063	3161
4172	1163	5983	4522	3014	10615	2237	9319	11130	9212
1163	4001	2305	3014	9700	10615	983	9212	27338
10964	4938	4939	3434	5359	3437	10561	6772	6737	10346	9636	24138
991	4085	983	3014	10301	6119	3148	3161
9133	11004	1058	699	11065	10733	1786	11339	9212	1033	7465
10403	10212	11065	4522	3014	11130	1033	9232
1058	899	701	11339	4001	8914	22974	3148	983
891	7443	4085	993	1163	7153	4176	6240	3149	10036
10403	4085	983	1719	699	10051	9918	3148	11130
9133	991	6119	11004	1058	11065	701	4521	11339	9212	9232
995	3835	580	3833	22974	2305	10615	899	1033
1164	890	1434	5111	3832	81611	1063	701	6240	86
3665	4599	3430	3431	3434	6772	3437	4938	10561	2633	684	9246	9636
10964	3430	3431	5359	8519	4938	4600	4939	684	4599	9636
891	7083	3835	5427	3925	9700	10036
11004	9833	4288	699	672	9928	1719	11339	1063
1164	890	10403	983	1063	701	9928	3336	11339	9232
9133	891	983	701	10051	3930	10615	9319
3665	10964	3431	10379	103	684	4599	2537	9636
1164	9133	4085	4001	1719	11065	23421
10403	991	8364	1163	1058	983	1062	9232
10403	991	9833	1163	983	7153	701	9928	10615	10926	22974
3665	4061	10410	3430	2537	9246	684	5698	8519	4599	9636
5347	991	11004	1058	983	699	9212	10598	7465
1164	9133	10403	5111	7153	22974	11065	701	9928	3838	983	991	8836
2305	3832	11004	9833	11065	10733	701	10615	9918	9212	7465
3925	4001	1719	5422	11130	55215	23421
580	3833	22974	1063	699	9928	9918	11339	1033	10024	9493	9768	3161
5111	23658	1719	4173	23397	10635	9768
4175	4176	891	983	11130	3184	5757	5902	6240
3665	3429	6772	9246	10561	10379	91543	2537	10346	9636	24138
995	5347	6491	4751	699	10038	9212	991	9493
1164	9133	3925	1058	9918	7153	701	9837	11339	3148	11116
890	891	22974	1719	11130	9582	7112	983
7443	79017	5983	10051	5985	9319	4085
1164	891	5111	1058	22974	1719	11065	701	23397	7153	3148	9768	10635	10926
9133	990	4173	5427	10212	4522	11130	11339	3161
995	994	5347	6491	3832	11004	4751	4288	699	9928	1033	991	9493
3665	10964	3430	3434	6772	3437	10561	5359	91543	10346	4600
9246	3429	4938	8519	684	4599	9636
9133	6491	1058	11065	701	9928	27338	3148	10024	9493
891	4176	5111	2305	10376	3151	6240
9133	5347	6491	899	9787	701	9928	9212	51512	27338	4001	3148	9493
1058	4001	5427	11065	3015	10556	1719
4175	7083	580	4173	3925	55215	10714	9319	9212
9133	891	3925	22974	25804	23397	983	11339	9493	23421	9232
4174	4176	991	11065	5725	6240	27346
1164	7083	10403	991	22974	2305	55215	7112	3336	11130	6240
890	580	4173	1719	11004	11065	10733	3014	1033
1164	9133	991	11004	3833	11065	332	64151	23397	9212	9493	9232
9133	890	5162	1058	699	701	11339
7083	10403	991	580	5982	9918	4288	10733	5985	983	9212	3161
10964	10410	3431	3437	10561	684	9636
3665	3434	5359	3437	6737	27074	10346	4600	24138
9133	10403	991	8364	9918	1062	9700	11339	10024
9246	3429	10964	3430	3437	4938	10379	54739	2537
991	1058	9918	10733	899	7465	3161
6491	3832	11004	10042	699	10733	9928	4288	1063
9133	3835	10403	991	899	11065	10733	7465	3161
1164	5111	7203	7153	5901	3336	9768	9232
995	10403	3832	11004	9918	9928	9700	5347	9212	7465	3161
7443	990	4172	5427	5902	471	6240	10576
890	11004	9918	7153	55215	25885	7465
3429	10964	6772	3437	5359	91543	2537	10346	4600
23787	3108	972	3587	6039	7133	3109
3832	672	9700	11339	9768	10635
199	972	3119	3122	3115	3113	1794	6039	3059	9535
1164	891	7443	4085	81611	1163	9833	1719	7153	701	10051	9837	5931	11130	3161
891	4085	11073	5427	11130	7153	701	10051	9833	5889	8836	1063	3161
4174	890	4172	4173	4288	2305	1786	64151
9928	5347	3832	3925	1058	983	332	10592	3148	5985	10556
3665	10964	4938	3431	10561	4600	91543	684	4599	2537	9636
5347	3925	1058	983	11116	9928	27338	3148
3665	8638	4938	3431	3434	3437	10561	4600	6737	4599	9636	24138
8638	4939	3433	3434	3437	10561	3965	6737	9636
9133	891	1058	9833	4521	25804
991	11004	22974	7153	3014	29901	9918	1033	23421	3161
3832	4172	4288	699	701	9928	81611	7468	10615
7443	11004	4173	7153	10592	3148	9768
11004	1719	7153	9837	5985	10592	3148	9768
9133	10403	9735	9833	4288	699	701	9928	10615	2189
891	7083	6119	3832	1058	3014	3148	1033
891	3925	8438	5422	7027	9319	9833	9212	10036
990	1163	1058	5983	7398	10615	983	1017
7083	991	11004	9918	4522	9700	9768	8836	9232
4938	4939	6772	10379	91543	4599	2537	9636
7305	2207	713	11309	9332	11326	3055
2200	1278	4313	716	715	5118	165	1293	3671	54587
9133	79017	4173	983	3014	9928	11130	1033	4085
10964	4938	4939	3434	2633	10561	6772	10379	2537
3832	3833	5982	9833	1063	2305	9837	332	7153	22974	55215	3161
7083	1163	1058	4751	5427	2305	10615	9319	6240	8836
891	4176	991	11004	7167	3014	5725	11130	9768
3665	10964	3430	4939	6772	3437	10561	4600	8519	5698	9246	10346	4599	9636
10964	3430	6772	9246	10561	10379	684	8519	2537
991	8364	3833	1058	1062	11065	9928	11339	81691
3429	10964	2537	8743	3437	10561	91543	54739	4599
890	10403	991	1058	22974	11065	7153	11339	3161
1164	890	7443	10403	991	1058	22974	5427	7153	1434	4001	11065
4176	8438	7083	10051	55215	11339	9212	1033	2189
7443	991	81611	5427	2305	10051	3015	9319	11130	3148	1033	3161
1164	4085	1163	3838	7153	27338	5685
5347	8364	22974	1063	4001	9918	9768	9232
8743	3434	6772	9246	5359	6737	5698	3437	4600	4939
3665	10964	4938	8519	10561	103	4599	2537	9636
4175	991	5427	2305	4522	10051	3015	5902	9319	3148	1033
1164	3835	10403	1163	983	699	7153	84986	890	9212	10615	27338
552900	1327	1340	1351	1329	6923	10975
1164	890	10403	580	11004	983	699	7153	701	10592	1163	5932	9700	10926
1058	899	1062	11065	9928	6877	9493	3161
5111	5427	2305	10051	3015	9319	11130	3148	991	1033
891	993	3925	22974	1063	7153	9833	11339	9768	9232
3665	10964	3430	4939	5720	3434	6772	9246	4938	10561	684	5698	4599	9636
2200	1278	1306	633	1281	5118	7058	1513	1009	165	1293	1290	3671	10631	1462
3429	10964	4939	3434	9246	10561	6737	3437	4600
4176	4172	983	55215	11130	7374	86	3015
9134	4173	11004	9212	2189	10036	81620
4600	4938	3434	5359	8519	6772	103	4599	9636
991	11065	7153	5424	11339	983	3148	3161
5591	4174	1434	4172	1163	9837	2237	55215	10541	11130	3329	4176
991	4172	983	7153	5424	11339	11065	3161
6491	22974	4288	8914	4001	1063	7465
9133	3835	10403	3833	1058	11065	7153	332	10592	9824	1033	9768
1164	890	5111	4085	11004	983	1163	2305	701	10733	891	9319	86
1164	3835	22974	11065	10733	701	7112	890	4751	86
9133	891	10403	5111	580	1058	9833	7153	10051	332	10592	9768	10635
11004	899	1063	8914	4001	9700	7465
4174	7083	4605	990	3925	5985	10541	55215
1164	5111	4085	1163	5427	3336	9768	9232	6119
4175	4085	3832	983	1719	10733	7374	3181	11130	9768	9493	23234
4174	891	7443	10403	5111	4172	9837	2237	701	10592	6240	11339	10635	55215
990	4751	1063	7153	9928	23397	9833	1033	3161
890	699	6491	1058	4001	4288	1062	3838	8438	3148	9918
7083	5347	991	4173	11004	2305	332	27338	9319	4605	8318
3833	22974	11065	3014	9700	7468	1786	9212	10024	10036	9232
890	9928	5347	991	990	11004	1058	4001	4288	2305	641	9918	10615	7153	1033	4751	1063
4728	1351	1327	10975	27089	6923	4694
1164	4174	4176	4172	3833	22974	9837	2237	5725	891	3014	9212	10036
9133	7443	10403	5111	3925	11065	701	3015	6240	1434	55215	9232	27346
9246	3429	6772	3437	6890	10561	5698	8519	9636
4360	9332	1601	11309	11326	23166	2350
4175	7083	991	6628	11004	1163	2305	4522	5902	9319	3329	23234
9133	1434	5111	6119	3925	5427	1163	4522	4176
890	9928	699	6491	11004	1058	4001	1062	3838	701	641	891	10403	10615	9918	3148	1033	10024	5347	3161
991	3833	9833	4288	2305	9837	3014	55215	9700	7468	51512	7153	9212	11065	4751
90338	5228	3831	1629	5143	7516	7840
3105	3106	567	3135	3134	5920	3133
3108	3109	3119	3117	3123	713	10437
10964	4938	4939	3669	3437	10561	4600	91543	103	4599	10346	9636
1164	4175	4085	3832	891	1058	1063	701	9837	9133	890	11130	10541	9768	23234	9232
4176	991	990	11004	983	4288	699	2305	9928	7153	22974	9212	4605
9133	4175	4176	5111	3832	11004	1058	22974	7153	701	891	890	9212
7283	4175	4176	79017	8624	5725	3329
10403	991	8364	11004	1058	11065	7153	9918	1033	1031
3665	10410	4938	3669	8519	103	684	4599	9636
891	6491	4085	3832	22974	2305	7112	23165	983	11339	3149
9133	890	81611	5983	701	3014	10592	10615	9928	27338	9232	23397
1164	7083	991	6119	11004	1058	11065	1063	3925	7153	1033	5111	9768
4001	5427	699	55215	9700	9918	9212
9133	991	8364	1058	9918	1063	11065	332	9232	3161
1164	5111	990	4001	5427	1033	9768	6119
891	899	1633	6491	22974	3838	10733	11339	983	3148	9493
891	7443	983	1719	672	11130	10635	5888
4175	4176	4172	7203	4522	23028	471	10574	10576	10360
9133	7443	4173	5427	4176	3015	9768	9319	6240	10635	1719	23234
890	7083	10036	5111	3925	4001	701	10615	9833	1033	9493	9232
4175	4176	4085	4172	4678	983	9134	10733	10051	4522	1786	9700
5111	55120	7153	7398	672	10592	11130
3665	10964	4939	3434	6772	9246	10561	103	4599	2537	24138
891	81611	1163	4001	699	9837	701	9928	10926	3015	23234	9232
4176	4173	11065	2237	9319	1033	3149	8318	27346
891	699	1058	11065	1719	1062	7153	332	9928	1033	3015
890	11004	983	3014	55215	7112	23397	11339	3161
890	699	11004	1058	79947	7153	9928	7112	3148
3665	10964	3430	4939	2537	3434	6772	3437	10561	4600	91543	684	9246	4599	9636
891	990	11004	3838	11065	332	10615	9319	22974	9768	3161
1164	9928	3832	3833	5983	4288	701	55215	641	4001	11130
9133	4175	5111	9837	2237	86	27346
10403	4085	4751	1063	7153	10926	983	9493
10856	4176	4605	1163	7203	7371	10574	203068	27338	6628	9212	3068	5691
6352	4818	3932	8530	5790	915	914
891	7083	991	3833	22974	4288	11004	11065	332	641	9319	1033	27346
1164	4175	4176	990	3832	1058	3838	2305	701	2237	9928	890	9133	11130	10615	9768
1164	9133	5111	1058	11065	2305	9837	890	9212	10615
3689	199	972	963	3123	3936	3113	3059	3108
5111	22974	1063	699	701	10592	3149	9493
9133	891	5347	991	11004	4288	11065	641	27338	9212
580	1058	983	1062	7153	10733	332	9928	10615	3148	1033	9768	86
995	580	1058	4751	1062	7153	10733	332	9928	10615	9918	9700	983	9232	3161
4599	3434	8519	10561	4600	103	684	3437	9636
9133	891	983	10733	332	641	9212	10615	9928	3148	1033	9768
890	7443	10403	3832	11004	1058	9833	3838	7112	23397	11339	10598	86	10926
7083	990	81611	1163	1058	4001	5427	9319	9768	4605
983	11130	7153	9928	10615	9918	9700	1033	4751	3161
9928	10403	3925	4751	4288	55215	1111	10926	11130	9493	1063
9133	11004	1058	22974	699	7153	9918	983	1033	3161
4174	4176	5347	991	6119	1163	4605	11065	9319	9212	3068
9133	10403	11004	1058	22974	4288	3925	7153	55215	9928	4751	11130	983	1033	9493	1063	3161
10856	4176	991	1163	7371	11065	5691	27338	9319	9212	4605
9133	4176	4605	991	11004	22974	7153	9319	9212	1033	11065
7283	10856	4176	3833	22974	4288	11004	2305	332	891	890	9319	3925	11065	1163	27338	55215	1063
9133	991	4085	3832	1058	4001	7153	701	3015	9928	3838	10615	11130	11339	1033	9768	983	3161
3429	8519	10379	684	4599	2537	9636
9133	9928	990	3925	4001	1063	4173	332	641	11339	3161
7443	10403	6491	3832	9833	699	7153	701	9837	55215	983	142	9768	4751	11130
7283	890	6119	891	3833	1163	9232	9319	10615	6637
4174	7083	5347	991	11004	1058	22974	4288	2305	4176	1033	9212	11065	4605	3068
199	972	3119	3117	3123	3115	3113	3122	3108	5788	3109
1164	4175	1434	10403	5111	4085	3832	983	7153	9837	2237	3015	4751	3838	11130	11065	9768	55215	27346
890	891	6119	3833	1058	1163	2305	701	10615	9232	6637
7283	7083	5347	991	11004	22974	4288	4176	9319	9212	1033	4605
9133	7443	10403	983	1063	1434	701	1111	3181	11130	11339	9768	55215
1164	4175	4085	3832	3925	4001	7153	3015	9928	3838	890	4751	990	27346
7283	891	7083	5347	991	6119	11004	22974	4288	3833	11065	4176	1163	9319	9212	10615	4605
1164	9133	5111	4085	1163	983	5427	891	3149	9768	86	6119
8364	4001	3014	4751	3148	1033	9493
3835	5347	3838	1063	11065	10301	27338	9319	22974	9232
4174	890	580	81611	11004	5983	1719	4173	2305	10733	4172	11130	10615
4174	9133	4172	11004	5983	1719	4173	891	10615	983	3329	10036
890	9156	990	9134	9833	7153	672	10635
991	22974	3838	11339	9319	4001	3148	1033	8836
3835	5347	3833	4751	1063	11065	899	9700	9918	9232
1062	6491	3832	4288	699	701	10051	10592	10926	9735	3161
2207	199	7305	6503	63940	7940	3059
9133	891	990	4678	899	4288	11130	5985	9928	10615	9833	22974	6240	4751	9768	9493
4174	7083	5111	11004	11065	4521	9212	991	4605
890	10403	6491	3832	983	7153	701	7112	8317	10926	9787	9735	3161
7805	972	963	3122	3115	3936	3109	3059	3108	10577	2124
890	4176	990	993	11004	5983	4173	7153	3014	580	4172	10036
1164	4175	7443	5111	4085	983	1719	3838	10592	9133	11130	1033
7083	991	5427	11065	672	332	27338	9319	11339	9768	81620	9232
8638	3430	3431	3434	9246	6890	10561	10379
9133	4085	1163	5427	9582	11339	1033	9768	23421
3665	10410	3430	4939	9246	6890	8519
3429	10964	8638	4938	3434	5359	3437	10561	4600	6737	4599	2537	9636
891	7083	1058	4001	11065	3014	332	27338	10036
3925	5427	1163	2305	9700	1033	4605	1063
9133	23649	10403	3833	4001	57405	9837	9156	9833	11339	9768	8318	10635
891	22974	4288	10733	2237	701	6626	10615	9918	6240
9133	10403	4751	1719	23397	899	1033	9493	1063
3665	4061	3430	4939	2537	9246	4938	103	8519	4599	9636
891	7443	57405	701	1786	332	1111	1033	9768
890	4085	1058	22974	699	11339	9833	3148	983	3161
3833	9700	22974	11065	84986	9212	10038	11339
10964	4939	3434	5359	3437	10561	6772	2633	10379	103	4599	24138
4174	890	4176	2305	11065	701	10733	27338	9833
1164	4175	7443	991	4085	4172	891	983	1719	11130	2237	5985	5902	9319	5983	6240	3149	23421
1164	890	991	11065	1063	699	7153	3151	983	1033	10635	23421
10403	1063	699	672	10592	9700	10024	9768	9232
890	3925	4288	9837	55215	10615	9212	27338	4605
1164	891	3832	22974	699	7153	701	11116	10592	6240	9319	983	11339	9768
1164	5111	3832	983	699	3838	701	11339	3148	9768	86
9133	4175	4176	991	990	4172	11004	9918	2237	5557	10051	10635	3161
3430	5720	6772	9246	3135	3134	5696	5698
1278	1284	4060	633	1281	5118	1292	1293	5159	1290
4085	3832	983	4288	699	3838	3930	701	10592	81611	10926	1063	3161
9134	9833	5427	9837	1111	5557	11130	10635	1719
3838	701	10733	9212	10926	3148	9493	3161
1164	9133	5347	991	1063	899	4288	699	7153	84986	2305	890	23397	4001	10615	4751	1033
7443	4085	3832	983	4288	3838	701	10733	81611	7468	9212	3148	1063	3930	3161
7083	4173	9134	5427	11004	2305	3014	9928	1163	9319	11130	1719
890	7443	10403	5111	990	580	5983	1062	7153	672	7112	5932	9833	10635	10036
1164	9133	991	4288	699	7153	3148	1033	9493	1063
4174	890	7083	2305	79022	3015	10212	9212
10964	3430	4939	3434	6772	9246	4938	4600	10379	5698	3437	10346	9636
890	4605	4085	81611	1163	4001	9837	5985	11130	1033	8836	5558	3015
3835	3833	4751	1063	1062	11065	9700	51512	9918	11339	10024
5111	81611	1163	9837	5985	3150	11130	4605	3015
7083	8836	4085	1163	22974	7443	9837	4001	9212	1033	3015
9133	7083	27338	9319	11130	3148	81620	3161
891	699	991	83439	899	1063	1062	9928	1058	5347	9700	7465
891	5347	11004	1058	4751	1063	11065	10301	9928	3014	9918	11339	7465	9232	23397
3430	3434	3437	10379	91543	4599	2537	9636
3429	10964	4939	6772	8519	10561	684
10403	4085	9833	699	7153	701	983	9768	9493
9133	890	3925	4751	4288	332	9928	11130	11339	1033	55215	1063
7083	142	990	22974	2305	641	9319	4001	3161
891	5347	991	6119	11004	1058	9918	11065	10615	9232	6637
3665	3430	3437	6890	9636	5698	9246	4600
9493	4085	3832	4001	699	7153	9928	9833	4751	990
890	891	3925	1058	2305	332	641	10615	1033	27338	9232	3161
890	9928	10403	9493	4085	3832	1058	22974	699	7153	701	3015	1111	10615	9833	983	1033	9768	4751
7283	891	7083	5347	991	990	11004	4001	1163	2305	4176	332	27338	9319	11065	9232	3161
4175	9156	9735	4678	5983	7153	641
3108	972	3119	3117	3123	3115	3113	3122	6892	5920	3133	3109
1058	4001	5427	9837	1786	9700	7468	11130	11339	9768
1164	9133	11004	2305	3838	3014	10615	23397	9319	22974	9212
891	5347	991	3833	1058	9833	11065	4001	27338	899	11339	9918	9700	7465	983
1043	3108	972	3119	3117	3123	3115	3113	3122	5920	10577	3109
2207	3689	3936	199	2124	7305	6503	3937	963	7805	7940	241	3055
9133	891	4001	79947	11065	9928	4751	9768	9232
10403	991	11004	9700	9833	9918	2305	11339	7468	10615	9319	22974	9212	1033	27338	8438
4174	7083	1163	2237	10541	3182	4605	27346
90338	5228	3831	1629	5143	8975	7840
1164	3835	5347	11004	1058	899	5905	11065	3014	9133	891	27338	9319	22974	9918
10403	991	3833	9700	4001	2305	9928	11339	10615	4751	9212	1033	9232
3665	10964	10410	3430	9246	4938	10379	9636
1164	9133	991	983	2305	11339	4001	10615	9833	9212	4751	22974
5347	3833	1058	9918	11004	3014	51512	23397	899	9700
3134	3430	3105	3106	3135	6890	6892	3133	5698
9133	1058	4751	1063	11065	9824	9787	1033
1164	890	6491	3832	891	983	699	2305	9928	9700	10615	10926	3148	9493	3161
10403	991	11004	899	4288	7153	701	3014	11339	7112	5347	27338	9833	9212	9918	4001	22974	7465
7443	2305	11004	983	4288	7153	10733	55215	8317	10615	9833	9700	9918
1164	9133	10403	891	1058	22974	699	701	9928	7112	4751	11339	3148	9493	3161
5347	991	1063	11065	3014	27338	9787	9212	1033
4172	5983	5427	4522	5985	10592	4436	7374	23234
9133	890	7083	11004	983	4288	3014	55215	203068	23397	11130	10036	1063	3161
1164	4175	10403	5111	4085	3925	22974	7153	1786	23165	9833	11339
4174	4176	81611	3832	1163	9918	2237	5725	5902	6628	6240	3015	22948
4001	3838	332	10615	9319	9212	27338	9768	4605
891	5347	6491	990	4173	1058	4751	2305	701	10733	9928	9700	3148	991	9493	9232
891	1058	4001	4288	699	3838	701	332	9928	9700	10615	4751	3148	1033	9768	9493	3161
9133	890	5347	991	11004	2305	10733	3014	641	11130	10036	9232
7083	3833	983	1063	11065	55215	1104	27338	9319	9212	4605
4175	10403	3832	3925	9833	5427	9837	1786	6240	8836
1164	81611	3832	1163	22974	2237	6240	86	6119
4174	4176	142	4085	5036	3015	5902	6628	5111	22948	6637
9133	891	7083	10403	1058	9833	4288	3014	641	10615	9928	9700
1164	890	2305	11004	4001	1063	4605	11065	701	332	5347	27338	9319	4751	9212	1033	9493	9232
4174	4173	22974	5427	4522	9837	6240	9768	7374	23234
9133	994	5347	991	11004	23397	11339
1164	3835	899	3833	983	10212	2305	3014	4001	51512	22974	9212	1033	9918
3665	10964	4938	3431	3434	5359	3437	10561	4600	10379	103	4599	2537	9636	4939
7083	3939	22974	7371	2305	2237	9319	9212	991	4605
7083	1163	5983	5427	4678	9837	1111	5557	1104	9319	11130	9768	1719	23421
991	3833	11065	10301	332	1033	9232
3835	5347	9493	11004	1058	22974	1063	1062	2305	10733	3014	9928	11339	891	7153	10615	899	9212	4751
1164	891	10403	22974	1063	1062	2305	3014	9700	10615	9918	9212	27338
1062	6491	3832	11004	10042	699	7153	10733	1063	3161
4174	4175	7083	4678	5427	4173	7443	9837	1111	5557	1719	11130	3925	23234
7283	4172	4678	5982	11130	9837	2237	5422	5902	9319	10212	6240
9133	891	991	1058	11065	4288	2305	672	9918	1033	10024	1031	9232
995	3835	5347	11004	22974	9928	51512	9918	3148
9133	3833	1058	4001	1719	7153	672	29901	983	11339	9768	9232	3161
3665	10964	10410	3430	4939	3434	5359	8519	4938	10561	684	3437	4599	9636
4174	23649	10036	990	4173	9833	9319	1017	27346
4175	5347	991	675	1163	983	11004	7153	891	27338	22974	11339	1017	3161
995	10403	11004	983	1719	3833	11065	51512	4001	11339	1033	9768	4751	9232	3161
891	5347	22974	1718	2305	701	7153
9768	4176	11004	4001	4288	11065	10733	55215	7112	8317	10615	10024	10036	1719	9232
891	1163	983	4522	2237	5902	5983	8438	11130	4605
9133	890	3833	1058	22974	2305	51512	899	9212
10403	6491	1058	4751	1063	701	10301	9212	9833	3148
3833	899	4288	11004	51512	9700
3665	10964	10410	8519	10561	103	4599	2537	9636
994	5347	891	22974	9928	9656	1033	10615	3161
991	1058	7153	9928	10615	11130	10376	8836
891	5347	22974	1063	701	9824	1033
9133	891	5111	1163	11065	10376	1033	9700	991	10635
9133	4175	3832	1163	701	332	891	27338	11339
890	7443	991	6119	1058	699	7153	4522	11130	1033	23421	3161
10155	7203	3276	8815	1019	10574	3329
890	7083	991	993	22974	1719	2305	11130	8836	9232
10403	4678	701	1786	3015	10051	6240	5985
9133	23649	4176	5983	4288	11065	11339	51512	9319	4751	9212	1033	81620
10733	990	22974	5427	701	55215	9833	9700	1478	10036	9232
9133	891	5982	22974	11065	9837	701	9319	55215	9232
9133	891	10403	9134	22974	701	9837	1111	9319	9768	9232
5347	3833	4001	29899	9928	23397	899
9133	891	1058	22974	7153	701	10301	9837	11130	8836
4175	6426	3832	4678	4176	4670	6240	2956
10403	378708	22974	1063	11065	3014	9212	9768	10036	9232
4174	9133	4173	9918	701	9837	891	5905
991	990	4173	1719	672	64151	23397
995	991	9833	580	3833	1058	899	1063	1062	7153	9918
3108	972	3119	7305	3117	3123	3115	9332	3113	3122
3665	4061	3430	6737	3434	3437	4938	10379	684	9636
10964	10410	4939	2537	5359	9246	10561	6772	103	8519	4599
9133	7083	10403	4751	5427	11065	5347	983	3148	9232
4174	7083	5347	81611	1163	11065	3151	11130	3148	9768	9232
890	4001	4288	5426	701	9700	11339	10635	3161
891	3833	4001	11065	10733	3014	23397	4751	3148	1033	9768
1164	9133	10403	5111	11004	7153	10301	5347	11339	991	9493	9232	3161
9133	3835	6491	3833	1058	899	1062	11065	10733	84986	9928	7153	22974	11339	3161
1164	891	10403	991	11004	1063	9833	4288	5347	27338	23397	4001	3148	9918	4751	1033	9232
4605	5111	3014	6626	9212	9768	10036
890	4176	4172	81611	4678	5427	1163	9837	2237	23234	11130	22948	23421
9133	899	10403	580	3833	983	4288	1062	11065	3014	9928	4001	9212	1033	1063
891	5347	991	11004	1058	4751	10301	11339	51512	10615	23397	9918	3148	27338	9493	9232	3161
1164	9133	11004	3838	4288	2305	701	55215	9928	22974	11065	641
9833	4288	9928	5983	4751	9631	9493
9133	11004	1058	2305	11065	2237	3014	8914	11130	9212
1164	891	4085	22974	9837	4001	10615	9319	983	11339	9768
9133	10403	5111	1058	11065	672	332	10592	10024	9232	3161
995	891	5347	9918	4288	9824	10615	9700	1063
890	580	3832	5983	22976	2305	701	2237	10051	9833	6240	10635	11130
90338	5228	3831	1629	5143	7516	5205	7840
3665	8638	4938	3433	3434	3437	10561	6737	9636	24138
3429	3430	3669	6772	9246	684	4599
891	7443	991	4085	983	5427	7153	5557	10615	3149	9768	1719
699	22974	4288	1062	9928	9824	5347	9918
890	4175	4176	10036	142	2305	5427	7153	983	6240	10576	4605
4175	1434	990	1163	3014	1104	27338	9319	9212
5347	1058	4751	1063	11065	9824	51512	899	9700	9232
1164	10403	6491	11004	10615	23397	51096	11339	9493	86	3161
995	3835	891	4751	699	7153	9928	51512	899
7083	81611	1163	1058	9134	11065	11130
4599	8638	4938	6772	9246	10379	3437	2537	4600
995	3835	8364	11004	22974	1062	7153	10615	899	9700	10024
23649	10403	3925	1058	672	11339	3149	9768	9232
9133	7083	1163	1058	4001	1719	11065	3151	4605	8318	3161
10403	6491	3832	1063	7374	6240	5111	9493
1164	4174	7083	4172	1163	5982	9918	4173	2305	4522	890	9319
10856	4176	5347	991	11004	7371	11065	9928	27338	6628	9212	4605
891	1434	990	4001	11130	3015	5902	9700	983	3148	22948	23234
4175	7443	22974	5427	7153	2237	641	10615	4288	3161
9133	6119	1058	701	1033	6627	9768	9232
5901	4869	3329	10576	6635	6633	6637
890	4175	891	4001	3609	7153	4522	2237	9700	3148	4288	3161
1164	7083	990	983	11130	2305	3015	5902	3838	10615	9319	22974	22948
1434	708	1163	5901	3336	10213	5695	10574	3329	10576	6633	6637	471
9133	4176	10403	991	11004	11065	701	9928	9212	9768
1164	4175	891	7153	22974	3608	2305	3015	5902	3838	10212	3148	23234
890	7083	990	4001	4288	2237	641	471	9319	983
5063	4496	4495	4494	4501	4502	4493
3003	8530	3001	28755	915	914	925
142	5902	7520	471	3336	10213	5684	10576	6637
1164	4175	7443	10403	4172	1163	983	3838	701	3015	9133	891	5901	4522	10635
1434	5111	990	22948	1063	9837	2237	9319	6240	9768	86	4085
7083	9700	22974	5427	11130	11065	332	641	4001	7153	11339	1033	10024	4605	4288	9232	3161
890	4176	4173	991	3832	11004	1058	4751	1062	2305	55215	9928	699	10615	23397	9833	9212	9493
9133	4175	7443	5111	4172	1163	983	7153	701	2237	9837	891	5901	9319	11130	9768	9493	86
9928	7083	991	4173	4288	2305	332	641	9700	1063	9232	3161
890	4176	699	3832	11004	1058	9833	1062	11065	55215	4001	10403	10615	22974	9212	1033	4751
2200	1278	5157	1293	5654	1462
890	4175	4176	9493	4085	3832	11004	1058	4001	4288	1062	7153	9833	1033	4751	3161
9928	7083	10403	4173	22974	1063	2305	332	641	10615	55215	9232
7283	5111	990	4172	983	701	2237	3336	9319	991	9768
1164	9133	1434	1163	3838	11130	11065	9837	3015	5902	891	5901	10213	4522	22948
891	991	3833	1058	4001	11065	3014	51512	27338	899	9232
1164	995	5347	11004	983	2305	9928	9700	10615	23397	9133	9833	11339	9918	4751	22974	1033
3108	972	3119	3117	3123	3115	3635	3113	3122	3133	3106	3109
4170	467	11266	7538	3725	2353	2354
890	5347	3832	3833	899	4288	7153	701	55215	2305	7468	9918	9212
891	6491	11004	1058	4751	1719	10592	11339	9833	3148	10635	9700
3925	22974	2237	10383	3014	27338	1786
1058	4751	699	983	9928	7112	10615	10926	9833	11339	3148	9700	7465	3161
9133	7083	10403	991	11004	5427	11065	7443	1111	3151	1719	1033	1063
1164	890	5347	4085	4172	1163	899	4288	7153	701	9837	7027	9319	9918	9212	7374	55215	27346
4174	4176	5425	1063	5725	5902	203068	6240	9768	10036	6749	9232
9928	10403	11004	4001	1063	699	10592	9700	891	10615	4751	3148	1033	3161
991	990	4173	983	5427	1111	11130
3108	2124	2207	3122	9450	3115	7305	713
3429	10964	3431	2537	10379	54739	6672	3437	4599
4751	1063	9928	10926	1033	9493	3161
3835	7443	3832	11004	2305	7153	10051	9319	4605
9133	891	5111	4085	5427	3015	5901	9768	6921
4001	1063	11339	4751	3148	9702	3161
3665	10964	4938	4939	5359	3431	684	4599	2537	9636	24138
890	580	1163	1058	22974	11065	3014	29901	7027	983	9212	6749
1164	4174	990	4175	5983	5427	699	7153	701	5985	6240	3149	8520	1719	3161
9133	991	3832	9833	3014	3015	10376	10635	9768	9232
3832	1163	9833	4173	3014	3015	9768	9232
4174	4175	1719	5983	5427	9319	22974	6240	3149	8520	1033
1164	891	3832	11004	22974	3838	3930	10051	9928	10926	9319	3148	3161
890	1058	5424	11065	10383	9212	27338	8318
4176	4678	1163	2305	701	9837	9768	3015	9232
891	5111	5427	2305	701	3015	3151	1033	9768	9232
5111	5427	2305	701	9837	1033	8836	27346
3429	3430	4939	3434	4938	684	4599	9636
3665	10964	3431	6772	9246	10561	10379	3437	2537	4600	24138
3832	9837	7374	11130	6240	5422
1164	9133	4173	4751	1163	10733	641	891	7027	9319	9700	3161
890	1058	1063	701	332	11339	9212	55916
4174	3835	4176	11004	22974	11065	6626	9232
995	890	10403	3833	1058	8438	1063	9928	10615	983	10036
7083	991	990	5427	7153	79022	23165
4174	890	4173	22974	1063	11004	11065	2237	641	1104	9232
1058	5983	1062	701	10733	10615	11339
890	3833	5036	983	1063	2305	2237	5725	1058	10615	10036
1349	9377	1347	5689	5695	7386	27089
891	4172	1163	1058	11065	4288	4173	7153	3014	5905	11339	1033
9133	991	8364	5982	4751	701	9837	1111	983	332
4174	4176	10036	993	2237	55215	10432
9156	4172	1163	1058	2305	11065	3014	332	7153	11339	1033
9156	4173	1058	11065	1062	2305	3014	332	11339	1033	11004
9133	891	990	4172	1163	1058	11065	7153	701	3014	332	9319	11339	1033	8364
2200	1278	5118	25903	1293	165	3671
7805	963	3122	9332	1230	6039	10437	3108	3587
4938	4939	3434	6772	10561	9636	10346	4600	24138
4174	890	991	899	701	55215	1104	9700	10036
3429	4938	4939	3434	54739	10379	684	2537	9636
7083	5708	11004	9833	1033	9700	991
890	10403	899	1063	701	79022	9768	10036
890	5111	9833	5427	701	9768	81620
5347	4751	1062	7153	9928	10403	11339	9493	7465
3665	4061	3430	3434	3669	9246	4938	10561	10964	4939	684	3437	4599	9636	24138
7083	9833	2305	9700	9212	9232
10403	991	6119	22974	4288	1062	7153	899	7465	3161
7083	3925	3833	7153	332	9700	1869	10024	9232
9735	3832	81611	1058	983	1063	9837	11130	3148
1164	5111	79017	3832	4085	699	86	6119
3665	10964	4600	4938	4939	3434	6772	5359	91543	4599	2537	9636	24138
5111	4085	3832	1163	699	3925	3015	3151	1033	11339	991	8520	9232
2200	1278	1306	4016	5118	165	1293	1290	3671	54587
10403	9833	4001	29899	9928	9918	3161
7083	899	5902	6240	51512	10615	983	9700
8435	3422	2224	2222	1717	6713
7083	5111	4085	5427	5557	3336	9768
6491	3833	1058	84986	9928	23397	11339
1164	891	3832	7153	3838	11065	332	9133	890	22974	9918	27338	1033	9232
3429	4939	3437	10561	4600	91543	6373	9636
5347	6491	1058	4001	699	84986	9928	11339	23397	4751	3148	991	3161
9133	891	7083	5111	4085	3832	3925	22974	5427	3838	332	890	7153	11065	9768	990
9833	2305	10733	10592	10615	983	9768	9493
9133	890	699	991	11004	1058	899	4288	1062	11065	891	5347	5905	9212	10598
995	3835	3833	4751	9928	51512	9700	3161
4175	4172	4678	5983	1719	9837	5985	5557	6240	5422	23421
963	2124	2207	4069	9450	4689	3059	5788
3429	10964	3430	4939	3434	3437	10561	4600	91543	4599	9636	24138
4174	4175	4173	983	11065	701	3014	5985	9133	4522	7153	1033	4605	23234
890	891	7083	991	4085	1163	22974	7443	10541	6240	9768	4176	10635
7153	1719	11065	79022	3014	3015	983	9700	1033	23234	9232
9133	4173	3833	3608	3838	701	5985	9319	11004
890	7443	9156	4172	3832	3925	22974	4176	55215	10541	3148	9768
5001	4085	5982	1786	6240	10576	22948
890	4175	4085	3832	891	22974	701	3014	3015	1033	4605
8364	1058	4751	4288	10733	10615	11130	11339
10403	10036	23397	9700	9493	9232	3161
4175	4085	1163	9837	7374	9768	3068
7083	1163	1058	4001	1719	699	3925	3148	9768	9232
890	2305	3832	11004	22974	11065	3930	9824	5347
991	1163	5427	699	9700	3148	1063
1164	890	7083	4605	4173	1163	2305	2237	10051	9212	10036	27346
7443	5111	4085	3832	3925	983	1063	9837	55215	10592	4001	7468	22974	9768	9232	3161
6491	990	11004	1058	4751	5427	701	10733	9928	9700	10615	3148
9133	891	5347	991	3833	899	4288	11065	79022	3014	332	7153	8438	11339	1033	10024	8318	1719
9133	5347	11004	899	1719	3833	11065	701	79022	7153	8438	11339
891	6491	990	4751	5427	699	9928	10615	9833	9700	4288
4174	4172	5983	1786	5985	7112	9319	11130	1033
890	7083	4605	3832	4173	983	1063	2305	9837	55215	9212	9768	10036	9232	3161
4176	10403	991	6119	1058	3014	5902	1786	9319	11130	6749
4175	7443	7203	142	4085	8624	3015	25885	4436	7027	5111
9133	891	7083	5347	991	11004	9700	11065	1719	7153	79022	3014	9212	9319	899	11339	1033	4605	9232
990	1058	5983	5427	699	2305	2237	9928	10615	9833	4751
4172	3833	983	4288	701	55215	4001	7468	22974	1063	3161
1164	4174	10403	3832	4173	9837	1786	5985	890	11130	9768	10036	27346
3665	4938	3669	10561	4600	103	4599	2537	9636
4085	81611	5983	9837	3015	5557	3146	11130	9768
995	994	3833	4001	1063	1062	11065	9133	9700	51512	10038	899	3148	9918	1033
3835	699	8364	11004	1058	899	3833	1062	11065	9928	10403	11339	1033	10024	1063	3161
1164	9133	7153	4001	2305	701	10592	7112	890	23397	9833	9232
4173	3832	3925	5427	1163	5985	7468	9319	6240
3665	8519	10964	10410	4939	3434	5359	3437	10561	6772	684	9246	9636
4061	8638	3430	4938	4599	2537	4600
10964	3431	5359	8519	6772	10379	4599	2537	4600
4175	991	22974	4288	27338	10615	1665
22974	10615	10051	1786	9918
1043	972	3123	3115	3113	5920	3133
3108	3109	3119	3117	9450	713	3122
4174	5111	22974	1063	701	1786	7112	10615	9493
891	4176	4173	983	7153	9837	3014	11116	11130	3148
995	5347	3833	4751	1062	10038	899
10403	6491	11004	4001	4288	23397	9833	9700	10024	1063
3665	10964	3430	4939	2537	3434	6772	9246	4938	10561	10379	8519	3437	4599	9636
890	3925	5427	9837	3014	11116	4288
9133	10403	991	9833	10376	983	11339	9768	3161
1164	891	580	1058	22974	699	7153	701	8836
972	3119	3117	3115	3113	3122	1520
10964	8638	3433	3434	6772	3437	9636	684	4600
2200	1278	1306	4016	5118	1009	165	1293
3665	10964	8638	3431	3433	3434	3437	10561	4600	4939	4599	9636	24138
3108	3109	3119	3115	7852	10437
9133	23649	7083	1058	22974	4288	3014	9700	8438	11339	8318
4085	23658	4751	1719	699	7153	983	9700	11004
890	3835	8364	3925	1058	7153	332	55215
890	1163	8438	7153	55215	81620	4605
9133	23649	8364	3833	3925	332	891	11339
995	9133	10403	8364	3925	1058	4001	891	983	10635	9232	3161
3832	4173	3014	10615	10051	9319	1033
1164	81611	1163	3838	9837	7112	11339	86	9232
3665	10964	10410	3430	4939	2537	3434	5359	9246	4938	10561	10379	684	3437	4599	9636	24138
1164	10403	991	81611	1058	9918	11065	701	23397	9700	9232
4175	4176	3925	4001	3014	10051	9319	8533
890	10403	6491	11004	22974	10733	1786	9833	7465
8438	4288	699	11065	10733	9928	9700	11339	81620
1164	10403	81611	9918	701	55215	10592	23397	9232
995	9133	991	1058	11065	699	2305	9700	27338	4751	11339	3148	9493
890	9928	899	9493	1058	4001	1063	7153	701	641	10615	9833	9700	1033	4751
9133	891	699	991	11004	983	3833	2305	7468	22974	9212	11065	5347	9918	9232
4174	7083	4605	990	1163	9837	4521	5985	6240	9319	11130	11339	9768	10036	4176	3015
9133	890	891	1058	22974	4288	699	7153	701	55215	6240	7468	10615	9833	9212	9918	983	1063	3161
4174	7083	991	1163	11004	2305	9837	2237	9319	11130	11339	9768	4605	4176	9232
3832	580	11073	699	701	675	3161
1164	9133	5111	3832	11004	83439	11065	701	891	991
81611	1163	2305	3014	55215	7468	27338	9319	10212	9212	1033
7083	4085	4173	5983	5427	9134	9837	5985	1111	5557	11130
4938	5359	10346	91543	9246	2537	24138
699	580	3833	9918	1062	332	51512	10615	23397	983	9700	10403	5347
890	7443	5111	990	22974	3838	1434	10051	9833
7083	4085	9134	5983	5427	4173	9837	5985	5557	11130	3925	1719
890	7083	5347	4085	580	3833	22974	5427	4173	10051	4001	11130	9700	4605	4288	990
6491	4085	3832	9837	701	7112	11339	86
890	7443	5111	11004	9833	5427	4173	7083	9184	11130	1434
3429	4599	10410	3106	8519	9246	684	3437	2537
4085	9833	9837	10051	3015	9700	11130	3148	55215
10410	3430	8519	4938	10561	103	684	4599	9636
995	3835	1163	1058	4001	699	11065	9700	11339	3148
1164	890	7443	4751	5427	7153	701	10592	1033
1164	10403	4085	983	7153	3148	86
7083	699	5111	3925	4678	4176	1163	3329	4605
9133	4175	22974	4288	2305	3014	55215	7112	7468	27338	9319	9918
1164	4085	983	7153	3181	3148	86
7083	2305	11004	22974	11065	55215	3151	9833	6240	81620	9232	3161
4175	4176	1163	8438	3925	2237	5902	1786	9319	6637
4175	4085	3832	1163	701	7374	3181	51096	11130	9768	8836	9837	3015
10403	6491	3833	1058	5983	10051	11339	983	3148
891	991	990	4172	4173	4751	2305	3014	332	9833	11065	1033	3161
7083	11004	9918	699	4176	10615	10024
9133	890	22974	5427	1062	10733	641	51512	4001	9700	9493	1063	9232
1434	5902	9184	3336	9319	3329	6627	22948	23234
5111	79017	9134	7153	4522	55215	6240
3665	10964	3430	4939	10379	6772	3437	10561	5359	6672	8519	4599	9636
1164	4174	7083	3068	11004	7203	22974	2305	4176	10615	9918	11065	4605
890	991	990	4172	4173	4751	701	9319	9833	9700	1033	3161
9133	891	699	3832	4001	1062	3014	332	641	55215	9232
4175	1434	4085	5427	11130	7153	9837	4522	9928	10213	5902	6240	3329	9768	22948	1063	79017
10964	3430	6772	9246	2633	91543	3437	4599	9636
4175	7443	10403	6491	4085	1058	5983	4288	9837	10051	4001	11339	5111
9133	7083	3832	3833	22974	5427	3014	10615	9700
9928	699	9493	11004	5982	9918	1063	1062	7153	332	641	55215	27346
890	891	1434	708	983	4522	5902	6240	10213	11130	3148	3329	10576	22948	9232
5347	990	4172	4173	332	9319	1033	3161
1164	4174	7083	991	11004	22974	701	891	9918	890	10212	10615	4605	4176
1164	4175	1434	4085	3832	1163	3838	9837	701	5902	9184	9319	11130	3329	9768	3015
890	4175	3832	580	22974	1063	2305	10051	7468	9700
995	5347	1058	4751	4288	8914	983	9212
4605	81611	3925	4001	1163	3838	3015	3148	3068
1164	9133	7083	5111	4085	5427	11130	1033	9768	86	1719	9232
3665	10964	10410	3431	2537	8519	10581	10561	3437	4599	9636
1434	3832	4678	9833	9837	10051	5985	1111	7112	4436	10635
890	6491	580	22974	1063	699	11065	84986	7468	3014	9918	9700	991	3161
9928	7443	10403	11004	7153	701	641	891	10615	23397	11339	9493
991	580	22974	699	10733	3014	7468	10615	9700
5347	4173	1058	4751	4288	3833	332	27338	9319	9212
4174	4176	10036	5983	2305	10733	5985	4436	983	6240	55215	27346
1164	1434	4085	4172	5427	9837	2237	3015	6240	11130	11339	3329	10635	22948	990
9928	7443	10403	3832	3833	9833	1062	701	641	3148	9493	9232
983	1063	7153	55215	10615	4751	9700	10036	27346
9133	4176	991	11004	1058	22974	699	4001	9212	9918	10024	3161
890	7083	5347	4173	2305	4288	11065	332	1033	4605	8318
9133	7443	10403	4085	11004	4751	5427	1062	7153	9833	3148	11130	1063	27346
9928	3832	1058	4001	699	55215	641	10615	983	9212	9232	3161
1434	991	990	4172	7203	22974	22948	701	2237	9837	4176	3329	3015	86
9133	890	10403	991	3832	4751	4288	1062	7153	701	55215	641	10615	9928	9833	9700	9493	1063
1164	4175	7443	4085	4172	983	5427	22948	9837	2237	9319	11130	9768	86	10635	990
891	9134	1062	4173	9833	1163	11065	10733	10635	10036	3161
10964	10410	8519	9636	684	2537	4600
3429	3431	3669	5359	3437	10561	4599
5036	4522	5902	8624	3336	10576	22948
7083	5347	6119	3925	7371	699	7153	701	3015	10615	1033	9768	27338
4173	990	11004	5982	9833	1062	11065	10733	332	9928	23397	9319	10635	9232	3161
890	891	7443	4085	4172	983	5427	9837	10051	5985	641	6240	10926	11130	11339	10592	10036	27346
9133	10403	991	22974	4288	2305	2237	55215	7468	1786	4751	9493	1063
4176	10212	7153	701	4522	10615	11130	7374
4175	3832	1163	1058	4522	5725	7374
891	6491	3833	8438	11065	701	3014	9700	51512	899	9212	9918	10024
4174	5347	3925	699	3015	5902	10615	1033	27338	1163	4605
890	4085	11004	983	1062	7153	10733	10051	9837	23397	9833	9768	11130	10635	990	3161
4174	1434	81611	1163	4522	11335	5684	23234	6637
3925	2305	11004	11065	2237	332	10615	9319	11339	1033	3015	9232	3161
890	7083	990	699	4176	5902	471	3329
5347	991	3833	1058	4001	9700	51512	9918	9212	10024	4605	10635
1164	7443	4085	22974	1062	10733	10051	701	9928	6240	3148	55215
9133	4175	10403	6491	4172	891	4751	5427	7153	3336	11130	5111	9768	1063	10926
9493	3832	9134	9833	9837	23397	983	10036	86
3429	10964	4939	8519	10561	4599	2537	9636	24138
2305	991	4173	4751	3838	3015	10403	3336	9319	11130	9768	22948	3161
4175	4172	5427	2237	641	10615	1033	1063	9232
9133	891	5347	5111	11004	1058	4001	4288	11065	332	9700	7153	9212	9918	10024	4605	10635	27346
890	7083	4085	3832	9134	22974	699	10733	55215	9928	983	3148	9493	990
10403	6491	4751	1063	1062	9837	10051	10733	9928	10615	10926	9833	3148	991
7443	4085	3832	9134	983	11130	7153	2237	55215	641	4172	9319	22974
4605	4001	4288	11065	332	9700	9493	27346
7083	4173	990	11004	3838	699	2305	4176	5347	27338	9212	9232	3161
1164	4175	1434	5111	701	3015	9133	5901	3336	5902	5684	9768	1033
9133	891	4085	22974	4288	2305	641	4001	890	9928	9833	11130	11339	4751	9768	9493	1063
3832	580	675	699	701	10051	10733	3148	3161
4174	991	11004	9088	11065	10615	9319	9212	9232
9133	891	11004	22974	4288	11130	2305	9837	3014	4001	10615	1786	8914	9833	9212	9768	4751
7283	891	4176	5347	6119	11004	4288	27338	9212	1033
1164	4174	991	4172	9918	2305	9319	3068	22948
9133	4175	7083	1163	5982	983	701	3015	5902	9700	4522	3148	6633	9232
890	4085	3832	4173	5983	9837	9928	4001	9833	4751	9493	22974	990	27346
7443	10403	3925	1058	5427	7153	1434	2237	55215	641	10615	11130	6240	9768	1063	3161
9133	7443	990	1058	5427	7153	4522	2237	641	10615	1063
890	10403	9493	3832	4173	983	11130	9837	55215	4001	22974	9700	4751	3161
4176	5347	11004	4288	11065	9928	27338	9212	3068	7371
7083	991	9918	2305	9319	1033	22948	9232
10964	3430	2633	9246	6890	6772	103	3437	4599	9636
890	10403	4085	3832	4751	9837	55215	9700	9493
9133	4175	7443	1058	22974	5427	4522	2237	641	11130	983	1063
4176	5347	990	4173	2305	9928	10615	9212	22948	3161
7083	991	11004	4001	4288	11065	7153	27338	9319	9918	1033	9232
6352	4818	8530	3001	3003	915	914
983	5427	2305	9837	1786	10733	641	4001	7468	10615	11130	9700	22974
1164	890	10403	11004	7153	1063	3838	10301	891	9833	11339	1033
995	9133	5347	991	3833	1058	899	11065	9928	4751	9212	9918	7465
9133	5347	991	3833	1058	899	11065	10733	9928	10615	23397	4751	9700	9918	9493	7465
983	22974	10212	2305	9837	3014	4001	7468	11130	9212
890	9134	3832	11004	983	5427	1062	10733	2237	701	9700	3148	10635	9837	3161
9133	6491	4085	4751	1063	10615	23397	9493
891	4176	5347	990	9918	27338	9319	8438	1033
4174	4605	991	3925	22974	4288	11065	3014	9928	1869	51512	4001	9212	10036	7468
890	10403	6491	4085	9833	5427	699	9837	10615	23397	11339	9493	10926
4176	5347	4173	1058	9918	3833	27338	9319	1033	3161
1164	1434	5111	1163	7153	3015	471	10213	11130	6240	3329	9768	7374
4175	79017	4522	5902	11335	3181	5685	5684	22948	23234	6637
4751	4288	332	1111	10926	9833	11339	1033	55215	1063
10403	4085	4001	699	9837	10615	23397	9319	9493	9232
4174	890	7083	4172	3833	1058	9918	2305	891	27338	9212	10024
9133	5347	991	990	3925	22974	4173	11065	3014	9928	51512	4605	3161
3665	10964	4938	4939	3434	54739	3437	9636	24138
3430	6772	8519	10561	10379	684	4599	2537	4600
9928	7083	4173	4001	4288	641	10615	1033	27338	3161
7283	891	5347	991	3833	1058	22974	5427	11004	11065	3014	332	11339	9319	9212	3149	4605	8318	9232
9133	4175	1434	10403	3832	1063	699	55215	1062	27346	11130	6240	10036	9768	9493	7374
5111	4085	4172	3925	1163	7153	701	2237	3015	6119	23234	9837
890	7443	9833	983	2305	10733	9700	7468	23397	4751	3148	10024
3689	7805	7305	4069	9450	7940	4542
9133	4001	5427	701	9837	7468	11130	10036	1063	27346
5347	990	4173	11004	11065	332	10615	3336	9319	1033	27338	3161
7283	890	991	1058	9918	2305	3014	10024	4605	9232
1164	4174	7083	5111	4172	3833	22974	699	4176	891	1163	1019	9212	8318
4175	7443	4085	983	22948	1434	2237	3015	9768	86	23234
10964	3430	3620	2633	9246	6890	6772	3437	9636
890	991	11004	4751	4288	1062	55215	9928	9319	9833	9700	9493	3161
4174	7083	10036	3833	1058	4001	2305	7468	10615	9918	9212	11065	4605
1164	9133	7443	10403	3832	983	1063	7153	701	9837	11130	6240	9768	7374	27346
890	6491	3832	1063	699	10733	55215	641	3148	9735
3665	4061	8638	3431	3434	5359	3437	10561	10964	4600	4599	2537	9636
1164	9133	5347	991	3833	1058	22974	3014	891	51512	4001	9212	9768	983
3429	10964	54739	91543	3437	2537	9636
4174	5347	5111	580	4173	22974	10733	3014	701	9319	11130	1033	10036	332	9232
890	81611	3925	5427	11065	11339	10615	9212	27338	3161
5347	990	3925	1058	1063	4173	11130
3832	1163	4001	699	9928	9918	7465	11004
3665	4061	3430	4939	3669	8519	10561	10964	3437	5698	9246	4599	9636
2207	3055	7805	7305	3936	4332	7133	4542	10437
4496	4495	4494	4501	4502	5054	4493
10403	3833	5982	9833	4288	55215	1058	1104	9700
8364	1163	983	22974	1062	7153	701	3015	10733	11130	1033	332	9232	6119
4174	890	7443	5111	990	5427	11065	10733	332	1033	4288	3161
7083	5111	4176	2237	7374	8683	203068	9319	6749
3689	963	2124	7305	3936	9450	3059	9404
10403	6491	3832	1063	699	7153	55215	10592	9735
995	5347	11004	1058	899	3833	3838	3014	9700	23397	9833	9212	11065
991	22974	10615	8914	4001	1033	9768
1164	9133	891	983	10733	84986	9928	4751	11339	9918	9493	7465
9833	11004	1058	899	2305	3014	641	7468	10615	9319	22974	9212	27338
5347	991	3833	4001	1163	11065	51512	23397	9700	1033
891	11004	1058	22974	2305	9928	4001	7468	23397	11130	983	9768	9232
1164	991	9833	10733	10615	11339	1033	9493
995	994	5347	3833	4751	11065	9133	9700	51512	27338	9319	899	9212	9918
1164	7443	3832	5983	9837	10051	6627
3838	9928	9493	3925	983	9833	1063	11130	7153	55215	641	10926	22974	9768	4751	27346
4175	1058	4288	2237	11339	10615	23397	9212	4605	3161
9133	890	7083	5347	991	4172	4173	5982	2305	3833	11065	701	332	891	9319	1033	22948	9232	11004
1434	5111	1163	3015	5902	9184	3336	10213	3329	10576	23234	6637
7443	10403	3832	4001	1063	7153	55215	9928	9833	9768	9493	86
4085	1058	5983	4288	2237	641	10615	11130	11339	3161	22974	990	983
891	7083	991	4172	11004	3833	4173	11065	2237	1163	9319	9212	1033	22948	9232
890	9928	990	1058	22974	4288	2305	332	641	10615	9833	11339	9493	3161
1164	4175	1434	4085	5982	983	11130	3838	701	3015	9133	3336	5902	3148	9768
7443	10403	5111	3832	5983	1063	7153	9837	55215	10926	4001	4751
1164	891	5347	991	11065	4288	1062	2305	27338	9700	9768	9232
10403	5111	6119	1058	4001	699	7153	701	10592	983	11339
4175	4176	990	4678	5427	4173	2237	5985	1111	1163	1719	6240	10635	23649	3015	8318	23234	4085
3665	10964	4939	6772	8519	10379	684	2537
6491	580	3833	899	3014	7468	10615	10051	9319	1033	4605
994	5347	9918	4288	1062	9928	27338	23397	9700	9493	10926
1164	890	991	891	22974	1063	7112	9184	23165	9833	3149	3161
3835	10403	5111	11004	1058	4001	699	7153	701	10592	983	11339	10635	3925
7083	990	1163	5982	5427	4678	4176	2237	5557	9212	8318
23649	9156	3832	4173	5983	10733	5422	11130	6240	10036
3665	4061	4938	4939	6772	9246	10964	684	5698	2537	9636
9133	10403	1058	2305	699	7153	701	7465	4001	11339	11065	9768	4751	9232	983
23649	4176	5111	990	1163	5982	4001	5427	8318	1719
4175	5422	10036	4678	6428	5725	6240	5985	3015
995	10403	991	9833	1062	672	5347	899	9700	2189	9768	9232
1164	6491	3832	10212	983	1063	699	7153	3014	10926	10615	23397	22974	3148	27338	3161
890	891	8364	580	3833	701	332	9319	11339	1033	10024
990	4172	5983	9837	3015	7468	7027	11130	7374	5558
1164	9133	5347	991	11004	1058	22974	3833	3838	3014	11339	891	51512	10615	23397	9833	9212	1033
9133	890	991	11004	1058	899	4288	10212	2305	4001	891	22974	9212	9918	983	9700	4751
890	891	7443	4751	9928	10615	9833	9493	86
1062	6491	3832	4288	699	7153	701	10051	7112	10403	10926	1063	3161
3835	10403	991	891	22974	10733	55215	27338	9319
891	991	1058	22974	699	10051	9928	9833	983	8520	3161
9133	580	3832	11004	22974	699	10733	3014	55215	9928	9833	9700	1033
890	5111	5427	672	10592	8317	11339	1017
4085	1063	699	1786	5422	7112	9768
1164	1434	5111	5036	4522	2237	5902	10574	6637
890	3833	4288	11004	203068	9319	9212	81620	10036
4176	3925	2305	7153	2237	7465	3161
10412	4724	1350	1345	54543	3094	7381
4174	1434	6119	3832	11004	2237	9768
10403	4085	983	7153	10051	25885	11130	23306
9133	7083	991	580	3925	9837	9928	51512	27338	9212	1033
5424	699	4001	27338	22974	9212	1033	3148
4174	142	9837	3015	5902	5901	9232	10213	11130	6240	5111	6637
10964	10410	8519	10561	103	684	4599
1164	891	1163	1063	27338	23397	3148	3161
890	9833	55215	7468	10615	23397	5558
1164	891	5111	4288	3148	10024	1063
3835	5347	8364	3833	1058	899	1063	1062	4001	1033	10024	4751
995	3835	3833	1058	1063	11065	9212	3148	9232
4173	4288	1111	7027	11130	9631	10036	8318	1719
890	891	3832	83439	983	699	7153	701	10592	9700
890	891	7443	3832	11073	699	7153	701	10733	983	9700	4176
4175	5111	4085	5983	10051	7112	9184	1786	9319	22974	11339	1033
890	5111	9700	22974	699	7153	701	25885	27338	983	11339	86
10403	1058	4751	1063	1062	11065	9212	3148	8417
890	891	899	699	2305	7465	3161
5111	6119	3832	11004	4001	5427	7153	701	672	332	983	11339	1033	8364
9133	7083	991	4173	5702	4521	9319
890	10036	3832	11004	1058	22974	699	3014	55215	11339	9212	2189	4605	9768
3109	3119	7305	3122	3123	3115	5920
4605	3832	11004	22974	699	3014	55215	29901	11339	9918	9212	9768	10036
890	3832	11004	1058	22974	1063	699	701	3151	1163	11339	4605
708	191	30968	55651	1019	6633	6635
9133	991	4172	11004	5427	2305	1786	7468	9319	9700	4288
890	1434	10403	1163	22974	1062	10051	55215	23165	11130	11339	10615	9768	1017	23234
7283	142	7203	55720	5902	9128	10989	10576	22948
4174	4175	4173	983	699	11065	9837	23649	5985	3151	2237	4605	9232
1164	891	1434	4085	3832	5983	699	7153	701	10926	9833	3148	9232
3108	972	3119	3587	3123	3115	3113	3965	7940	3059	3109
890	1163	1058	8438	701	2305	10733	9837	9928	7027	11130	9700	9918	983
10964	3430	3431	3434	6772	9246	10561	8743	4939	3437	4600
891	4085	1058	9918	11065	9928	11339	983	3148	10635	1031
890	10403	580	9833	7153	5347	9656	3161
4174	890	4678	2305	3838	4436	6749
3689	3936	3108	972	7305	3122	3123	3115	963	3113	4360	5788	2124
3108	972	10648	3122	3115	3936	3113
891	5111	6119	3832	5427	3015	5901	9319	9768	9232	3161
9133	1434	4085	983	11130	3838	701	3336	5983	6240	3329	8520
891	5347	3832	9928	8836	4605
891	3832	5427	9837	3015	10376	8836
890	4176	4173	10733	2237	9688	7468	7027	9700
991	4751	1063	1062	10733	84986	9928	9824	9700
7283	5111	990	1163	9833	5427	3015	9319	9768	5985	10635
22974	79947	7153	27338	899	4751	3161
2200	4060	2335	1282	3490	1290	6678	10631
1043	972	3122	3113	3115	713	11309	6039
994	10403	11004	22974	7153	10733	9824
891	1058	983	10051	10615	9918	6637
8638	4938	4939	3434	6772	3437	6737	4599	2537	4600	24138
995	1434	11004	1058	9918	11065	701	332	9833	11339	55215	983
85236	3017	8349	3006	8337	8334	8351	8343	8342
4360	9332	713	11309	6387	54504	2350
4175	4176	4605	4678	9837	2237	203068	9319	10432
3832	3925	1719	7153	27338	9768	9232
3832	3925	7153	27338	10376	9768	8836	9232
6491	11169	11004	9918	1063	701	983	11339
3835	5347	9493	3925	22974	1062	891	899	4751	9232	3161
1164	5111	699	7153	27338	10376	991	9768
891	7083	5347	11004	1058	22974	1063	11130	2305	9837	4751	1033	81620	11065
890	9156	4173	699	332	9928	10615	9212	9493	3161
4085	3832	983	5427	7153	10733	10051	55215	1111	672	6240	9768
1164	4174	1434	991	4678	1163	701	4175	9133	9319	11339	4176	9232
1164	4175	1434	5111	990	4172	5983	701	9837	10592	5557	4436	890	11130	11339	7027	10635	5985	4176	27346
9133	4173	1058	22974	4288	699	57405	332	9928	10615	9319	81620	9493	1063	3161
891	7083	991	11004	11065	1163	2305	5902	9918	9212	1033	4751	9232
891	991	11004	22974	4288	2305	332	10615	1033	11065	1063	9232	27346
890	4176	990	1058	4751	701	10592	11339
7083	580	4001	2305	7443	9319	11339	9768	9232
1164	891	10403	6491	3832	1058	701	3838	10733	3930	10592	9700	9928	3148	9493	10926
3835	699	991	11004	22974	4288	1062	7153	3833	3014	5347	27338	23397	899	10615	5905	9918	1063	7465	3161
9133	9833	11065	9824	9787	1033	4751
9133	699	991	11004	899	4288	1062	11065	9787	3014	27338	5347	10615	1063	9833	1033	4751	22974	3161
4174	7083	4172	1163	7443	2237	79022	5902	9319	9768	4605
11004	1058	899	3014	9700	9918	9212
1164	9133	22974	4288	2305	9837	7468	7027	983	11339	10615	10036
11169	5983	5985	9928	9833	4751	6240	9631	9493
4174	7083	4176	1786	1104	11130	9768	6749	27346
891	79017	3832	1163	699	11065	4521	1033	3161
4174	7083	991	22974	11339	27338	6472	9212
9133	4175	5111	8364	983	1719	2305	9928	9768	890	4288	10635	8836	5427	9232
9133	890	5983	4288	2237	10926	983	10635	9768	9232
580	11004	4288	7468	9319	9212	1719
3108	972	3119	3117	3115	3113	3122	4067	10437	3109
10403	5111	79017	1163	699	7979	991	9768	9232
9133	10403	991	4172	5036	22974	3329	5111	9232
4174	890	10403	6491	699	9928	9319	6240	5111	1017
3835	991	2305	11065	11332	9232	3161
9133	580	11065	3014	5985	27338	10036	9232
890	23649	7083	991	4521	9768	4605
3835	699	8364	4751	1063	1062	9928	5347	23397
4174	9133	7443	3832	4173	11004	701	332	1104	9768	9232
3689	3055	7305	2219	2207	7940	4542
3429	10964	4938	4939	8519	10561	4599	9636	24138
7083	3832	9918	9928	27338	10376	9768
4174	9133	1163	983	699	1104	6626	9232	11004
7283	7083	3832	899	10383	9319	11339	27338	9768
3833	1058	1719	11004	3930	55215	9928	10615	3925	3161
4174	4176	991	1163	5982	4678	4670	6626	5985
9735	6119	11004	1058	4751	699	11065	9837	55215	10592	11130	10036
5111	3832	9918	5422	9319	11339	9768	8726
4174	4176	991	11004	983	4288	699	11065	1104
3665	10964	3430	3431	2537	3434	6772	3437	10561	2633	10379	5698	9246	4599	9636	4939
3932	915	27040	919	28755	80342	914
1043	3108	972	3119	3117	3123	3115	3113	3122	6039	3133	3109
4175	5111	990	3832	3925	2305	9837	1786	55215	4172	7374	9232	4085
6491	2491	4001	1063	57405	10733	672
9133	10403	991	9918	4288	11065	332	51512	9700	5347
3665	10964	3430	4939	2537	3434	6772	8519	4938	10561	3437	10379	684	9246	4599	9636	24138
899	1063	10733	10038	4751	11339	7465	23397
9133	7083	10403	991	9918	4288	11065	5347	9700	3159
3428	4939	3434	5359	6772	4600
23649	7443	990	4172	891	983	1719	55215	5902
5347	142	1163	983	4288	2237	5902	6240	471	9700	991	23234
9133	10403	991	83439	9918	11065	51512	10615	5347
3665	10964	10410	4938	4939	2537	3434	5359	3437	10561	4600	684	8519	4599	9636	24138
5347	1063	699	84986	9928	9700	9493	3161
4174	10403	4085	1163	5982	1719	27338	11130	9768
3665	10964	3430	4939	8519	3431	103	4599	9636
995	3835	5347	991	22974	9700	10038	899	11339	4751
891	6491	4001	5427	699	9928	6877	9493	1063	3161
7083	1058	55215	11339	9212	1869	81620	9700
4938	3669	5359	9246	4600	103	4599	10346	9636
3429	10410	3430	8519	10561	684	2537
995	3835	5347	891	4001	9928	9918	3161
890	3832	1163	5983	7398	701	1111	9319	9833	1033	4605	5558
10964	8638	8743	6737	3434	5359	9246	10561	6772	10379	3437	9636	24138
7443	5111	4085	4173	5427	11004	7153	4292	991	9768	1719
9133	5347	4751	1062	10733	9700	899	9212	9493
891	991	1163	5982	4522	2237	5725	9768	3161
891	991	4678	5427	10051	27338	2237	9768	9493	3161
1164	4175	4085	4172	22974	7153	5424	9133	1104	983	1033	9232
4174	890	4176	79022	3151	6240	4605
5160	1164	7083	991	4085	4172	4175	5982	22974	11065	891	983
890	699	4172	378708	1058	1062	701	672	6240	5557	11130	11339
4172	4173	5982	5983	5427	22974	11339	4288	3161
5347	3925	4001	1719	1062	10733	3148	1063
9246	10561	6672	91543	10346	4600	24138
3665	10964	3430	4939	2537	3434	6772	3437	4938	10561	4600	91543	9246	4599	9636	24138
890	3833	9833	4288	332	7112	7027	11339	1033	10036	3161
4173	5982	22974	5427	11004	1786	10615	11130	11339	4288	3161
4174	7083	991	1163	1058	79022	5725	27338	10212	9212	9768	4176
10964	3434	3437	10561	3965	684	4600
3133	8764	3105	3135	6890	6892	3134
891	5347	22974	9928	51512	27338	899	9700	4751	3161
995	9133	23649	3833	1062	11065	332	1033	10635	11004
7083	990	4173	1163	4176	5690	203068	9212	4605	8318
5111	4085	4172	3925	5427	9837	55215	5557	11130	6240	9768	10036	6119
4085	3925	5427	9837	2237	55215	9319	11130	6240	9768	10036	1719	6119
7153	9833	4288	2305	10733	701	7112	10615	22974	10635	8836	1063
3833	899	332	51512	27338	23397	9700	1033	9493
995	3835	5347	11004	4751	1062	9928	891	9133	7465	3161
891	11004	4288	2305	701	7112	10615	6626	27338
5347	6491	3833	4751	1062	332	51512	23397	899	9700
9133	9928	7153	22974	1063	11065	10733	10592	9833	1033	9493	3161
7083	5111	81611	3832	5427	7443	9837	9768	7374
4176	4605	990	4173	5985	1111	203068	9212	10036	8318
2207	3055	5175	7305	3936	7940	7133	4542	10437
890	1063	1062	672	64151	8317	10635
4288	699	7153	701	10733	10038	9493	3161
4085	983	2305	9837	1786	9700
1164	891	991	11004	9128	22974	9928	10615	4001	11339	3149	10598
890	4085	9833	4288	699	7153	10592	983	9700	9493	1063	3161
4176	3925	5427	4522	7374	9319	9212	9768	9232
890	7443	4085	81611	25885	983	4288	7153	10592	7112	1063	3161
890	6491	4678	9833	1063	1062	10733	10051	701	8317	10926	3148
891	4176	11004	5982	22974	5427	3925	2237	27338	3014	9319	4001	11339
708	6628	7203	30968	8882	10574	3182	6950
3835	891	9918	4288	699	11065	9928	10038	9232
9133	10403	3833	1062	701	332	5347
890	7083	1163	5983	5427	11130	7443	11339	7112	10615	9833	3148	1033	9768	86
991	580	7153	899	2305	10733	3014	9700	27338	4001	9212	7465
890	990	4172	1163	9833	4678	9837	11130	80347
1164	9133	991	891	4288	699	3838	701	332	23397	9493	10926
3161	10403	3833	1058	899	1062	2305	84986	9928	7153	27338	3014	22974	9212	11065	5347	4751	11004
995	79947	991	3833	9700	899	1062	7153	9824	10403	22974	9212	9918	3161
890	7083	81611	4001	5427	7443	7913	9928	11339	9319	11130	3148	1033	9768	9493
11004	5983	1163	2305	10733	3014	7112	10615	9833
10410	3430	3106	684	4599	2537	9636
4085	4172	4678	1719	5557	9768	8520	10635	990
4174	890	4176	5111	4173	3014	7468	9319	4605
9133	891	1058	22974	9700	8914	3148
6491	11004	4001	1063	8317	51512	4751	10024	3161
11339	994	699	991	3833	9493	899	4288	1062	701	9928	9824	10403	23397	3835	9212	5347	9232
9133	2305	3832	22974	3838	23165	7153	10615
891	11004	4001	11065	332	9833	10036	3161
890	994	699	991	3833	9493	899	4288	1062	701	3014	9928	11339	10403	23397	9319	9212	5347	9232
9133	891	9833	1163	2305	7153	10615	4001	10036
6491	3832	11004	1058	22974	11065	9700	51512	4751	3148	7465	3161
7083	5111	81611	1163	5427	7443	3015	5902	11130	6240	1033
890	4176	699	5111	3833	9493	899	4288	1062	701	3014	9928	11339	10403	9212	991	5347	9232
4691	4175	990	4678	3608	471	11335	4436	3329
4174	4173	7153	1063	1163	11065	10733	3014	54107	10615	9319	983	9768	4605	23234
890	7083	3832	11004	5982	22974	2305	9837	701	1111	1031	9232
7443	4678	9833	1719	11130	9837	10592	7112	5557	5983	10635
7083	4173	5111	4085	81611	1163	5427	3925	3015	4605	9319	9768	8836	23234	990
4175	3832	983	7153	10051	55215	23165	3181	6240
1434	10036	2305	10733	1786	5422	4436	5985
1164	9133	4288	3838	3014	332	9928	890	10926	9212
891	580	3833	899	27338	4751	9918	3161
995	10403	6491	1058	4001	1062	11065	701	9824	5347	10615	9700	991	9232
7083	5111	4085	4173	5427	3015	1111	9768	4605	1719
4175	990	3925	9128	1163	9837	11130	10576	23234	27346
1164	9928	11004	22974	3838	641	890	9133	983	3148	1033
7443	9833	4288	7153	10926	9319	11339	9493	1063	23397
3429	4061	3437	10561	684	8519	2537	9636
4678	983	2305	10733	9837	1111	7112	7153	5983	9833	10635	5985
3835	79947	3833	1058	4751	4288	699	11065	11339	5347	9212	7465	3161
9133	6491	11004	22974	84986	9928	9824	10615	10038	9700	991	3148
7083	5111	4085	81611	5427	3015	3336	10213	9768	23234	9232
9133	3833	4001	11065	9928	11339	23397	3148	1033	1031	3161
1164	1434	3832	3015	5902	5757	3181	6240	9768
3429	3430	3431	3434	3437	4599	4600
10964	4939	6772	8519	10561	3428	684
890	991	899	1063	1062	10615
6352	7305	3123	2207	3113	9332
3665	3429	4939	3434	5359	3437	10561	4600	10379	4599	10346	9636	24138
22974	699	7153	9928	23397	9833	7465
9133	890	7443	4173	1058	983	1719	11065	332	8479	4288	9212	1033	55215	5427
4176	1163	3925	9837	2237	3015	86	23421	6637
23649	7083	10403	990	1058	9918	2305	5347	9319	10036
9133	4001	11065	9837	10051	11339	3151	3148	1033	1017	3161
3665	4938	10964	3430	3434	2537	3669	6772	3437	9246	5359	4939	684	8519	4599
6426	6434	7398	3843	4436	6240	8533
7443	4085	3832	983	1062	4522	2237	55215	1033	9768
9133	4001	5427	10592	4751	9918	4288
890	699	1058	983	1063	1062	51512	7465
4175	991	4678	22974	7153	3930	701	9232
990	899	699	9700	6949	9319	9212	4605
3429	10964	3434	8743	5359	8519	4939	4599
7083	7371	4176	203068	27338	6628	10212	4605
9493	991	983	9833	10733	55215	23397	22974	11339	4751	10036	3161
6491	990	11004	4288	1062	11065	701	2237	641	8317	8914	11130	9700	10024	9232
891	5347	1058	3838	1063	699	2305	3014	332	51512	899	9212
9133	7443	10403	5111	4085	1719	7153	1434	10592	1033	9768	27346
9928	6491	1062	9837	2237	701	641	8317	11130
4173	3925	1058	1063	699	2305	9700	4436	10615	9212	10024
4174	5347	11004	9918	4288	3833	11065	3014	332	51512	9319	9232
9133	4175	3832	580	4522	7374	6240	3329
7443	10403	5111	4085	7153	1434	5901	1033	9768
1306	4313	1281	4060	5118	1513	54587
3665	4599	3430	3434	6772	3437	54739	2537	9636
10964	3430	2633	9246	6890	91543	684
1164	891	5347	3833	9918	699	2305	3014	332	27338	9319	9212	4605
7083	6491	990	11004	1058	22974	4288	3925	11065	2237	641	8317	10615	9700	10024	9232	3161
8836	991	81611	3832	4001	701	9837	6240	55215	11130	3148	9493	23234	3015
4175	7443	3148	3329	9768	10635	27346
9133	891	81611	1163	7153	3015	10376	1033	23234
995	9833	11004	899	2305	4751	1033
9156	990	1058	9918	4288	1062	10733	9928	11339	9493	1063
4173	22974	10615	9319	5424	9212	27338	8318	9232	3161
7443	4172	1163	8624	5983	1434	2237	7398	7112	7027	983
9133	3835	5347	11004	1058	9918	1062	11065	1104	1033	9493
4174	3832	7153	9837	701	9768	79022	9232	3161
4174	7083	6119	9918	3014	203068	10376	9768	4605
10403	6491	11004	9833	2305	332	5347	9700	9493	3161
9133	891	991	8364	4001	701	23397	11339	1033	9232
9928	3833	22974	4288	699	7153	10592	9212	10615	983	3148	8836	1063
4175	7443	3925	5427	1163	9837	2237	5557	1104	1719	11130	378708	23421
3108	972	3119	3117	3123	3115	3113	3122	3965	5920	4067	3109
3665	3430	3669	6772	9246	4938	10561	684	8519
4174	9133	7083	991	891	9918	701	3014	55215	203068	9768	4605	9232
1164	10403	6491	1058	22974	1063	699	10733	9928	9700	27338	10926	4751	3148	9493	3161
5347	3833	899	1062	332	9824	10615	9212	11004
7443	4173	5427	2305	9837	5557	9319	11130	10036	1719
891	4288	699	7153	701	55215	10592	9928	10635	3161
9735	11004	9918	1063	2305	641	8317	10615	9833	6491
9133	5347	3833	22974	11065	332	9700	51512	23397	899	9212	1033	9493
7443	5111	990	4172	4173	5427	9837	79022	5557	9319	11130	10036
3108	972	3587	3122	3123	963	6039	3059	7133
3429	10964	4938	3431	54739	10561	10379	91543	4599	4939
995	9133	10403	4678	1058	1719	1062	11065	55215	10615	11004
890	3832	1163	22974	7153	701	3151
1164	891	991	5036	9918	4288	2237	3015	27338	9319
9133	5347	3833	899	11004	23397	4001	9212	9918	9493
1164	991	1058	3838	11065	3014	332	10615	22974	9700	1033	27338	9232
891	4751	5427	5985	5557	7468	9319	9768
7083	990	5983	11130	2305	9837	9928	9833	11339	10036
5111	1163	2237	5902	203068	4605	27346
891	7083	990	9319	983	5427	2305	9837	5985	9928	7468	9833	22974	11339	9768	4751
1164	9133	5347	991	11004	1058	899	3838	3014	9700	27338	9232	9918	9212	11065	9493	10615	1033
[truncated: 2,728 more rows]
