# Supplementary material for: Genomic positions of co-expressed genes: echoes of chromosome organisation in gene expression data
Source: BMC Res Notes. 2013 Jun 13;6:229. doi: 10.1186/1756-0500-6-229 (PMC3689077; doi:10.1186/1756-0500-6-229)
Supplement: Additional file 8 — NeMo genes. All genes from the NeMo co-expression clusters used. Entrez Gene ID, 10 Mb region number, chromosome number information. [file 1756-0500-6-229-S8.xls]

## Sheet: NeMo genes
Entrez GeneID	10Mbp region	Chromosome
9636	1	1
8764	1	1
11315	1	1
54587	1	1
2023	1	1
11332	1	1
378708	2	1
23435	2	1
7133	2	1
1104	3	1
9473	3	1
10726	3	1
713	3	1
79947	3	1
1043	3	1
23028	3	1
3151	3	1
2537	3	1
3925	3	1
9410	4	1
7805	4	1
3932	4	1
3065	4	1
5928	4	1
5690	4	1
4725	4	1
26292	4	1
4678	5	1
7388	5	1
10969	5	1
1503	5	1
10465	5	1
991	5	1
6202	5	1
8438	5	1
4904	5	1
6491	5	1
11004	5	1
3725	6	1
1718	6	1
1031	6	1
4998	6	1
51668	6	1
7398	7	1
26135	7	1
23421	7	1
10561	8	1
10964	8	1
8880	8	1
9295	8	1
9403	9	1
2633	9	1
2634	9	1
8317	10	1
29899	11	1
1629	11	1
7412	11	1
963	12	1
914	12	1
79084	12	1
10542	12	1
5692	15	1
8337	15	1
1520	15	1
81611	15	1
1513	15	1
8370	15	1
8349	15	1
4170	15	1
1163	16	1
9898	16	1
4332	16	1
962	16	1
6281	16	1
3428	16	1
11266	16	1
7203	16	1
3608	16	1
2207	16	1
103	16	1
3068	16	1
2224	16	1
7371	17	1
919	17	1
25903	17	1
27101	18	1
5743	19	1
3915	19	1
9928	20	1
140609	20	1
5788	20	1
80342	21	1
6635	21	1
50486	21	1
4751	21	1
9877	21	1
467	22	1
1063	22	1
3930	23	1
142	23	1
4811	24	1
9156	25	1
91543	26	2
5496	28	2
1058	28	2
8884	28	2
4436	30	2
10128	30	2
2956	30	2
55120	31	2
4190	32	2
10575	32	2
7072	33	2
10574	33	2
6637	33	2
27332	33	2
8446	33	2
7840	33	2
10797	33	2
25885	34	2
925	34	2
10989	34	2
83439	34	2
23397	35	2
1329	35	2
7535	35	2
699	37	2
3553	37	2
7852	39	2
4175	39	2
9111	41	2
64844	42	2
57405	42	2
10213	42	2
8520	43	2
6670	43	2
1281	44	2
1290	44	2
3329	45	2
6772	45	2
3336	45	2
4999	46	2
4709	46	2
4719	46	2
580	47	2
2335	47	2
7520	47	2
471	47	2
3635	49	2
5757	49	2
4691	49	2
9208	49	2
1293	49	2
3431	49	2
6672	49	2
27258	52	3
7324	53	3
4292	54	3
9881	54	3
993	55	3
7384	55	3
7318	55	3
1230	55	3
23272	56	3
5162	56	3
23166	56	3
10063	63	3
8607	63	3
3059	63	3
11073	64	3
5359	65	3
6596	66	3
10051	67	3
8743	68	3
27074	69	3
8975	69	3
86	69	3
6434	69	3
5708	69	3
7468	72	4
7884	72	4
6047	72	4
64151	73	4
1665	74	4
23244	75	4
3490	77	4
2921	79	4
2919	79	4
4283	79	4
2920	79	4
6373	79	4
3576	79	4
1633	79	4
3627	79	4
9987	80	4
3184	80	4
1062	82	4
3015	82	4
4085	84	4
10733	84	4
890	84	4
8467	86	4
11157	86	4
4717	86	4
6059	86	4
3148	89	4
9319	92	5
4726	92	5
22948	93	5
1601	95	5
2533	95	5
9631	95	5
3003	97	5
4724	97	5
3001	97	5
891	98	5
140890	98	5
10412	99	5
1719	99	5
1350	100	5
1462	100	5
902	100	5
1070	100	5
4001	104	5
3659	105	5
3094	105	5
7045	105	5
27089	105	5
995	105	5
5159	106	5
972	106	5
6949	106	5
6534	106	5
4695	106	5
1436	106	5
6678	107	5
9232	107	5
3937	108	5
1794	108	5
3161	108	5
4869	109	5
55651	109	5
3182	109	5
51491	109	5
10399	110	5
2162	111	6
9450	111	6
7913	112	6
8294	113	6
8332	113	6
8351	113	6
3006	113	6
8341	113	6
8970	113	6
85236	113	6
3017	113	6
8340	113	6
3135	113	6
8346	113	6
3012	113	6
8347	113	6
8364	113	6
8343	113	6
8329	113	6
10384	113	6
3134	113	6
8342	113	6
8344	113	6
8334	113	6
11118	113	6
9656	114	6
6890	114	6
6892	114	6
5696	114	6
3123	114	6
3108	114	6
3106	114	6
3113	114	6
3109	114	6
199	114	6
3105	114	6
3159	114	6
3833	114	6
3133	114	6
23787	114	6
6428	114	6
3122	114	6
203068	114	6
3119	114	6
3115	114	6
63940	114	6
7940	114	6
3117	114	6
5698	114	6
5558	116	6
4172	116	6
1347	118	6
10492	119	6
8763	121	6
262	122	6
8417	124	6
1490	124	6
9774	124	6
7058	127	6
11116	127	6
6950	127	6
5689	128	6
4521	129	7
6119	129	7
3181	131	7
54543	131	7
54504	131	7
11335	131	7
79017	132	7
23658	132	7
94239	133	7
165	133	7
5425	133	7
908	134	7
2631	134	7
10875	136	7
5982	136	7
10926	137	7
4176	138	7
10095	138	7
7979	138	7
1278	138	7
10135	139	7
5054	139	7
5118	139	7
5001	139	7
23165	142	7
6742	143	7
2146	143	7
22976	144	7
7516	144	7
2222	146	8
5157	146	8
4017	147	8
3620	148	8
4173	149	8
5591	149	8
4067	150	8
23212	151	8
8836	151	8
6921	152	8
23643	152	8
9134	154	8
7381	154	8
1345	155	8
5885	156	8
6713	157	8
6503	158	8
4061	159	8
9833	163	9
2189	163	9
30968	163	9
1514	168	9
2619	168	9
1164	169	9
10541	169	9
1306	170	9
10592	170	9
9128	171	9
54107	171	9
5695	172	9
2219	173	9
10383	173	9
5214	175	10
3422	175	10
4360	176	10
8872	176	10
6387	179	10
9721	179	10
11130	180	10
1763	181	10
983	181	10
23234	182	10
9559	182	10
23063	183	10
84986	184	10
3437	184	10
3832	184	10
3433	184	10
24138	184	10
3434	184	10
9585	184	10
10556	184	10
59	184	10
6877	185	10
10360	185	10
4714	185	10
10935	187	10
4288	187	10
26098	187	10
9184	187	10
5654	187	10
1892	188	10
6240	189	11
10581	189	11
5441	189	11
3665	189	11
8519	189	11
7465	189	11
10346	189	11
4046	189	11
6737	189	11
10410	189	11
3939	190	11
1315	190	11
4722	193	11
5702	193	11
6749	194	11
9404	194	11
9246	194	11
710	194	11
2237	195	11
23649	195	11
5790	195	11
4728	195	11
8815	195	11
29901	195	11
1351	195	11
10432	195	11
5920	195	11
10648	195	11
10714	196	11
1717	196	11
11309	196	11
2350	196	11
871	196	11
8726	197	11
9702	198	11
834	199	11
1662	199	11
60496	199	11
8882	200	11
7070	200	11
6230	200	11
3587	200	11
915	200	11
916	200	11
3014	200	11
1111	201	11
22997	202	11
10635	203	12
11331	203	12
9332	203	12
9918	203	12
716	203	12
2305	203	12
715	203	12
7167	203	12
10376	207	12
10024	207	12
79022	207	12
8435	208	12
6472	208	12
1017	208	12
5036	208	12
5557	208	12
23306	208	12
3875	208	12
10728	208	12
3071	208	12
1019	208	12
23468	208	12
8914	208	12
9700	208	12
4069	209	12
11260	209	12
10576	209	12
55832	209	12
4659	210	12
5250	212	12
4060	212	12
7112	212	12
7374	213	12
8683	214	12
5985	214	12
1337	214	12
4938	214	12
8638	214	12
4939	214	12
2967	215	12
9735	215	12
5901	215	12
5426	216	12
3146	219	13
6049	219	13
675	220	13
10631	220	13
241	220	13
5983	220	13
8847	221	13
7178	221	13
10301	221	13
3936	221	13
3843	226	13
1282	227	13
1284	227	13
7027	228	13
10038	230	14
28755	231	14
6039	231	14
5720	231	14
10379	231	14
5721	231	14
89874	232	14
5427	233	14
11169	234	14
1033	234	14
22795	234	14
9787	234	14
5684	234	14
4522	235	14
2079	235	14
2353	236	14
10577	236	14
5228	236	14
10598	236	14
7443	238	14
5265	238	14
4707	238	14
3429	238	14
3320	239	14
10572	239	14
3831	239	14
9556	239	14
5888	243	15
701	243	15
9824	243	15
11339	243	15
567	244	15
2200	244	15
2958	245	15
9133	245	15
9768	246	15
9493	246	15
8125	246	15
5685	247	15
3671	247	15
9377	247	15
4016	247	15
55215	248	15
641	248	15
3418	248	15
3669	248	15
6627	249	15
9088	251	16
6923	251	16
4328	251	16
899	251	16
2013	252	16
4706	253	16
81691	253	16
3835	253	16
55623	253	16
552900	253	16
8479	253	16
5347	253	16
27040	253	16
7041	254	16
3683	254	16
4504	256	16
4502	256	16
4501	256	16
4496	256	16
4495	256	16
4494	256	16
4313	256	16
9688	256	16
1459	256	16
4493	256	16
865	257	16
8883	257	16
1009	257	16
10664	257	16
3394	259	16
1327	259	16
81620	259	16
9212	260	17
54739	260	17
708	260	17
55720	260	17
8533	261	17
3965	262	17
2124	262	17
10615	262	17
27346	262	17
5717	262	17
6352	263	17
990	263	17
672	263	17
5691	263	17
29893	263	17
6362	263	17
3430	263	17
3883	263	17
7153	263	17
80347	263	17
7283	263	17
1277	264	17
51096	264	17
10951	264	17
6426	265	17
5889	265	17
5175	265	17
1655	265	17
3838	266	17
7083	267	17
332	267	17
6613	267	17
10403	268	18
4158	269	18
5932	269	18
22878	270	18
5205	273	18
10907	275	18
10975	276	19
4542	276	19
4701	276	19
10036	276	19
7064	276	19
5725	276	19
57418	276	19
4670	276	19
10212	277	19
1786	277	19
684	277	19
3609	277	19
5143	277	19
10437	277	19
25804	277	19
6597	277	19
898	279	19
7386	279	19
6626	280	19
9535	280	19
5438	280	19
7305	280	19
7538	280	19
1340	280	19
4818	281	19
2354	281	19
3276	281	19
90338	281	19
5424	281	19
348	281	19
10856	281	19
10288	281	19
6633	281	19
341	281	19
10155	282	19
27243	282	19
27338	282	19
994	283	20
6628	283	20
5111	283	20
8530	285	20
9837	285	20
22974	285	20
7150	286	20
1869	286	20
191	286	20
9584	286	20
3055	286	20
11065	287	20
4605	287	20
1434	287	20
8480	288	20
6725	289	20
6647	293	21
8624	293	21
3150	293	21
8208	293	21
4600	294	21
1292	294	21
1291	294	21
4599	294	21
3689	294	21
8318	296	22
5902	296	22
6634	297	22
1413	297	22
7533	298	22
10042	298	22
9582	298	22
4689	298	22
5905	298	22
4174	298	22
4700	299	22
51512	299	22
5931	302	23
5160	302	23
5422	303	23
1536	304	23
7454	305	23
7076	305	23
8243	306	23
3476	307	23
11326	307	23
1349	308	23
3561	308	23
1478	310	23
55916	311	23
2491	311	23
4694	312	23
292	312	23
5063	312	23
54440	313	23
3149	315	23
633	316	23
7411	316	23
293	317	24
6845	322	24
