# Supplementary material for: Genomic positions of co-expressed genes: echoes of chromosome organisation in gene expression data
Source: BMC Res Notes. 2013 Jun 13;6:229. doi: 10.1186/1756-0500-6-229 (PMC3689077; doi:10.1186/1756-0500-6-229)
Supplement: Additional file 9 — Symatlas co-expression clusters. Each row includes Entrez Gene Identifiers of genes belonging to the same co-expression cluster. [file 1756-0500-6-229-S9.csv]

#Symatlas co-expression clusters. Each line include Entrez Gene Identifiers of genes from one co-expression cluster.
55252	8446	4948	10613	6314	23035	10106	79697
5947	3887	595	6510	3205	8061	10217	652	2248	81	7475	3216
51805	5298	60560	23361	64848	23408	58517	4802	3382	27005	27109	50717	56061	9783	7692	23038	50626	1394	23291	8106	23767	6015	55048	8898	2572	27314	55565	56242
6675	57119	56000	3623	54457	190	11161	4435	59272	51477	23627	1761	140578	5104	3293
79745	4087	1729	79864	24149	8653	11236
152559	54942	10197	4291	5710	11137	55813	23708	23144	29922	56834
5436	9529	5727	2037	5730	51447	7844	56255
694	3105	10312	3107	3135	3134	1535	3133	5699	3106
214	950	6400	646912	444	1362	5756	10269
23531	53353	10215	5521	5495	9659	5100	4062	9839	149111	9890	6782	25924	10740	2915	23504	9747	5128	23312	5126	11069	5594	7087	51510	2558	84162	5575	3423	2258	64748
5264	3712	10268	30	1610	8659	79777	23474	10591	35	119	81888	275
8087	6787	157	64766	2673	10762	1385	23546	1654	1538
57664	56660	5375	6285	84986	5996	27190
886	6659	55275	60529	2840	9219	7181	2825	2359	64208
85865	6419	54454	10466	23586	56342	5470	6693	9057
978	79887	3684	241	54918	5552	6283	683
80210	8153	79980	90806	246	4651	80129	647070
8425	1265	9019	80149	5549	4000	3910	1191	3913	57572	3953	2934	5157	10161	2331	4053	3223	55679	25959	2308	8837	64129
30827	8629	27246	78994	90864	9049	8019	10608
1160	4635	1346	7139	1482	58498	3270	4634	7134	7137	11156	5350	27129	3418	51778	1339	8048	845	7867	4624	70	4607	3316	2274	7168	6508	27231	28227
9270	339479	51195	57795	3754	10675	5300	57172	26050
1300	8711	31	4654	23426	28778	80115
9133	1164	10403	991	4173	7153	2305	10051	332	3161	2146	9232	10460	9833	4953	55215	10112	9055	6637	83461
9616	79747	80152	284649	2671	728343	6847
5989	4935	2812	19	8620	2700	3955	199731	9513	4862	11338	30813
4091	10266	7075	2615	2034	6943	1003	6909
7096	5728	10154	2634	8743	23347	3659	1378	9683	8794	4600
23673	6595	9107	80204	51552	51143	23300	55745	22887
7175	29883	10214	7019	57730	55704	10665	5108	4898	56903	9857	8453	3841
7247	7572	7812	9950	54463	3981	23392	9790	22826	30836
901	3751	8913	9854	10228	3983	56253	7547
54893	3949	9261	886	79879	400	84162	6595
3547	7252	2488	5443	9095	5617	3972	27336	2692
79882	9852	5286	83941	7743	51566	23382	10463	9236	55754	10632
8403	10013	3455	92086	8878	10086	10914	79034	54852	26531	9986	8028	90485	64924	5599	63897	25788	11329	80262
9736	5062	6566	114818	55633	5898	283212	90133	840
6819	9368	5745	219	11136	6948	23428	6928	5076	3233	51179	525	1409	368	54996	771	9356	4883	10249	10786	4036	3226	50617	8029	53841	23062	64087	50507	1950
2202	23213	2131	23657	9945	10234	5033	1809	8614	5742	9180	64321	9697	25932	79709
23204	7159	4248	4942	25994	1182	11345	9917	7411	57092	10376	54386	196515	9693	84790
10659	1540	9583	23345	406	2185	51466	50650
4684	11187	3549	10450	57146	9788	2797	3177	10825
9306	2892	5074	9497	1739	7638	8888	1838	6513	56979	9687	55578	9063	3604	8332	23251	10229	7042	11278	54329	163131	26716	1007	7752
2901	51435	79712	51188	6663	63827	8621	4724	23114	9479	4122	10940	8531	9840	10244	9215
1142	90634	2780	30000	58500	4917	6477	4070	11148	356	4772	89870	3176	55744	222	54814
56676	3910	30012	79875	80205	3576	8028	4995	81577	81569	11082	51603	7932	2115	9221
1230	834	10288	9473	571	1520	29992
80704	4320	251	23086	8532	2201	191585	2564	7430	85360	25945	79812	79628	2760	5007	2624	141	64116	60676	5045	51442	55286	946	54869	79710	55301	649	3985	9518
7932	57591	8550	26539	10495	23030	2160	7915	10102
2288	22982	6015	23510	26097	83638	10921
4714	9912	11007	1020	23467	29	55611	29844	10501	5202	547	9751	440073	2029	6376	7277
29894	2547	7936	3838	54939	29901	8566	55833	81858	4580
6793	3431	3937	9750	2313	10365	9938	9815	9595
5836	1052	2204	2209	6556	5724	5873	3142	54961	2015	10023	168544	5329
6193	6132	6203	6217	2197	6176	11224	6208
8792	114785	3605	624	55289	9836	56146	1822	379	23529	8555	55768	2253	23119
10150	11033	5016	9611	23770	10085	11017	26229	9148	9946	7480	8303	22927	3653
25	657	57007	79770	51133	399664	81035
10002	55619	763	3514	4222	6668	60686	2561	1838	1587	3558	23307	10936	55628	5890	643875	4771	6714	6484	80210	5611	11161	63877	4130	154796	80342	55636
51377	55322	11189	3092	55832	1740	29078	55750
9076	2330	1776	6999	6906	173	1852	3929	3426	2646	130	2155	1579	8858	124	54363	2165	23169	2158	3080	368
245812	80184	28	954	90956	28954	2005
202181	1326	23049	3363	201626	9493	26098	58511	1839	56953	10629	7410	26130	644213	3603	9351	83990	80184	79830	4114	3077	24139	6502	26263	85359	10630
9341	10144	4088	4430	51474	112	23612	9019	22837	22872	2132	4162	6284	950	1857	1793	23175	8322	114897	9580	109	128	1910	57088	1728	947	9411	81537	2065
1235	23463	80092	11251	26173	374	50937
8220	5533	9261	11079	112869	7264	79091	27351	11047	5891	50628	83460	7965	10942	10126	51070
160313	390892	27091	29063	5897	8647	91977	248
55515	3200	54857	6512	55770	22924	11273
10093	976	101	6793	6404	11314	1524	9976	51411	11329	5788
6445	2997	203	11156	79894	79933	29780	8996	126393	4878	93408	23066	4704	29916	88	2170	64091	8402	55624	3421	2067
29127	1434	54148	3608	11051	9184	7979	10615	3735	5928	5687	8833	11004
55082	220988	6421	9295	7155	51747	25957
54986	55206	1909	8689	10100	5608	9832	51554	7262	57104	26013	50514	1238	22927	5049	8450	10113	23314	90204	60439	3425	2798	23358	1385	8837	8645	54925	8832
55260	7813	8748	9470	23654	5291	10798	9325	6284	27109	4593	9971	92595	23059	79781	8359	8352	4547	55102	4644	2906	81493
56851	84747	51399	54973	79078	10605	51103	5905	6621	9146	7916	22907
54884	3908	9244	2632	2194	8639	47	1737	57104	9370	3992	4311	6586	1311	4199	64757	9358	2819	5346	2180	5468	1805	32	8839	63924	2167	6319
2597	1917	78986	54968	3032	5209	274	5213	488	6253	226	10494	10486	4779
23332	55182	254531	23209	9781	5900	51412	196403	51617
3949	745	23326	54661	552	442233	4613	6538	6519	6760	642559	2263	1291	1404	5465	3338	11279	59335	4586	4524	5710	25937
7798	9704	6390	55054	23120	64283	2036	8556	64895	4626	8717	6251	6953	8844	116985
9341	4735	2339	8777	8099	120	11342	2697	55032
3799	1983	54878	59338	55325	6733	51592
4287	2562	3362	8817	26083	6865	5134	8473
9612	5195	572	11343	79672	10014	10755	25829
9821	54969	10059	55737	3320	10808	23256	2060	1653	5910	53339
53405	3688	1810	9288	57572	1137	1300	151230	58487	8294	10513	6714
9070	10058	573	8395	55108	56994	81689	6535	55831	9921
53371	60489	346329	6892	9229	22997	55299	389677	79943	57223	8368	56255	1296	2814	56649	9522	228	10017	55389	3014	55005	3980	3199
23604	579	1995	773	157697	1600	64975	7205	5881	50649	79160	155	10495	29094	55924	51333
8513	56920	50700	10518	27063	51442	9980	10256
6541	79922	79691	79959	80868	7019	4863
8629	26085	78995	54964	64386	3222	1418	92017	255926	353500	334	1291	8856	7007
78987	51027	79137	57763	90273	54661	6709	7008	416	9329	9820	8841	541469
590	27115	375056	55617	8287	3170	79047
1316	1843	114548	945	3101	1462	2354	2353	9314	4792	9592
9397	2044	9348	5082	79876	94104	1203	51086	5926	5877	5746	7733	79705	51616	50810
23555	79568	55071	374868	285596	23493	8976
6493	56996	9718	57194	3297	6945	54956	2054	4828	22953	338645	51616	57125	634	1130	29951	83941	5778	11045	23276	10281	57663	8642
53347	3575	27040	3003	3702	914	923	64919	6955
50859	10325	5569	783	9256	3843	4330	55173	53335	2675	5781	9878	23395	23150	9236	1741	23544
3232	1775	23333	91304	10040	79917	11199	55567	10871	23169	2098	2794
1641	23046	81831	2922	1809	2173	23026	6664	9859	23314	6328
8220	10152	3609	114049	56888	26038	51096	5504	10055	5501
7454	54491	22797	9208	7409	7128	9404
23331	1777	2621	10298	79073	23371	6649
3205	3217	55107	9603	6515	4487	10202	10205	8572	3987
55246	5291	80823	90806	23187	9777	23341	23632	2135	117178	8925	655	10767	56112	8618	9378	1174	9331	23768	54463	23271	23273	6950	22902	22865	56341	79739	5128	22884
1080	27179	2984	8671	6183	50839	10443	80323	5912
54682	29911	2624	79690	3480	79083	2767	3017	3321	8349	1534	3169	1500	51454
4938	26469	3109	3430	5294	3802	6195
51428	5705	80212	79033	56950	5372	25827	10294	25940	79096	7317	53635
11095	11099	7177	4617	57091	29081	91445	9170
10060	9242	6400	83786	5996	1763	9635	400509
55208	11079	171558	23013	10215	23264	5201	27092	83475	93643
56886	59067	2045	27292	2650	6476	7776	2078	8453	4481	8773	1639	7518	54504	6955	9871
744	639	5426	858	9585	91304	7629
387263	79582	259230	57003	83941	10026	501
54795	6406	3817	55	54187	4824	56937	7113	7047	354	8611	9687	10481	51109	4852	4477	25803
49855	79661	54542	9652	9851	8766	64895	64748	7727
308	8406	2200	3554	7057	871	1290	813	5806	1278	3915	3912	7296	1277	4237	3688	1281	11167	1289	4016	4015	1009
26098	57343	153561	6905	23064	9939	10363	64210	51754	5218
1068	8503	3382	58525	9443	26092	9940	55815	8853	59349	5136	9590
833	10330	8872	4141	10980	375790	10552
4690	4090	4314	79029	6276	2980	3658	5915	2070	29935
64854	57556	10190	8706	8554	9318	80006
4899	23101	1240	8383	7799	7919	634	200424	2321	9819	1540	2069	5371	6641	10606	1406	3082	54549	54739	3709	3077	9848	4791	1048	51	8702	55435	2064
79137	54455	55709	2119	10667	11129	23245	29919	5976	23030
11155	152992	23600	5009	9081	83480	7988	1259
79098	7356	10232	8685	177	9052	6436	27074	21	1580	6439	51208	55273	80761	6440	6441	10568	7122	1543	54	5225	1512	4582
4081	2905	30850	23510	1124	4760	2196	8324	23302	7079	7074	6511	2563	1038	56603	2115	23255	7786	7783	869	2559	23380	51764	2020	7545	5816	3983
91300	80256	996	9917	56180	55615	9091	2729	54165	5519	6453	80344	9921	10107	10010	63891	8780
51176	3932	6932	51561	915	917	79037	925	926
6357	79658	9332	8820	6120	22925	2017
796	7080	7253	2304	3400	4982	5172	7173	7038	7849	50506	8857	27124	5741	7033
55739	573	57787	23309	64061	10121	819	23014	64219	57062	63916	10955	10524	11188	439	2767	28986	23705	161	23588	9296	5306	10907	65018	10634	26100
79782	11169	29121	84864	4121	54882	192666	5998	23408
7293	54993	596	114548	3024	10650	323	8330	27077	9496
10	57447	9734	10290	8823	4763	6315
55846	4361	54859	90326	7957	7542	1291	26236	5817
146	23326	140460	1802	79973	5578	643	79442	11178	23308	7021	26154	4110	126070	7015	64173	79066	64422
4759	5149	5099	577	55187	5733	2005	10320
26206	8148	26097	6560	4058	3275	7421	5664	80853	57198	7429
11157	843	8399	23552	5017	2491	22976	9533	2588	10884	79831	27348	5810	23536	9788
3036	3107	8621	90806	1493	4602	2822
27332	51306	10181	9988	3796	65055	65981	4820	10565	10902	29994
891	6790	55355	22974	699	701	9700
11118	7318	23526	3683	22861	393	55303	9466	10235	80342	2533	5788	3937
2309	4601	7095	9693	665	10098	4140	11163	54498	6453	9435	6622	26268	2039	8850
10141	9153	10849	10228	55668	9849	8906
10261	11027	64581	1230	834	9473	9450	1536	64127	8905	7127	912
1140	23210	5829	6777	7056	55231	113878	3084
29015	5983	1719	9837	5984	9928	112479	6240	5427	3161	4288	146909
79144	54480	79586	2720	93210	57048	55238	11253	53	8912	23170	653639	396	6614	3892	29100	80347
79861	8365	4543	9153	53820	57720	6645	4158	79934	7366	51778	339005	666	81501	53630	9862	23196	2974	7727
166614	846	29933	783	2300	862	6642	79923	56955	23613	29113	9175	201501	8725	104
23464	4123	51011	9093	5589	203069	79903	9577	10654	22827	51204	8722	6944	29937
9060	7803	5243	25878	8859	80310	23151	495	50814	10493
5159	1634	716	4240	4256	7431	7048
199	50856	23406	7133	10695	10437	7097	5199	10288	834	1536	10859	2268	1520	54504	10875	51816	8935	5997	64231	4067	11025	11024	6275	2219	7305	29108	6039	7462
8500	10557	3621	27109	3416	1616	8821	54441	55795	11228	55812
11037	3778	5350	11259	56034	4026	1909	2099	5074
1983	5716	3190	6651	9559	6727	7341	9039	51322	10944
3856	3911	25984	3875	1366	1364	6692
3827	55937	64577	54490	64284	5053	2542	2053	6470	1579	1528	55256	5002	2938	445	10249	10449	229	95	5105	5340	30	3373	2538	290
57332	10573	27101	11311	1522	79716	2691	25803
51304	11172	140883	64800	56605	55805	80705	22832	25909	26512	27134
3456	1044	4197	56957	4134	50940	4772	23174	388886	10861
79726	55350	3597	9831	7073	9197	6320	83452	175	2263	9684
57551	25852	57720	6760	6368	23178	54520
10140	3777	3949	231	25966	1589	1583	1718	1586	1584	1585	8714	211	3284	483	1621	7148	3202	949	2230	2232	6770	8859	4856
10197	51406	55197	11212	200734	3845	55148	51652
6425	8190	80864	10351	57716	5376	84986	2037	28513	347	4359	1756	10218
55364	25963	5257	6744	51315	11231	11059	9669
7336	9913	1353	55109	23219	129080	9653	64746	22921	10927	51101	54839	5801	23245	9236
4495	4494	4493	645745	4502	4501	4499
84890	9098	9736	9364	58155	22878	3301	3796	8881	8672	10951	7750	3895	79893	60492	9666	26750	10987	65110	80279	9694	220594
5111	983	7112	11130	3148	259266	1058	7153	9787	6240	6241	51203	51659	890	7298	9768	4171	4172	1063	1062	2237	7468	55143
1630	1268	7700	3748	80039	552	9753	55223
7168	59	11117	5740	6876	23022	800
221981	9733	58487	79368	7421	11280	7750
27244	55333	64397	22998	23433	23171	9637
5265	3950	2638	2266	197	336	10246	4485	1361	7104	6694	350	2244	64240	3990	11223	2243	213
7337	1859	2583	3712	3889	148	26233
5001	51755	8992	6610	59351	29780	5558
220965	4750	6502	23759	23569	6181	26525	829
3107	28815	26586	3712	3500	4917	3576	28902	3507	91353	3535	83695	28831	3495
5095	80099	9757	27181	9437	80133	427
3824	3820	3004	3001	10123	22914	51348	5583	4068	53637	919	1521	7535	5551	8530	6846	6955	2999	3560	6351	4818	864	10578	924
2304	9464	23390	10660	55806	1005	7011
84861	643641	79668	54455	4775	91782	923
2734	7319	9110	23484	9813	9218	55788	51582	4345	7879	10020	10955
8943	1211	64110	7458	23647	537	2119
8361	1394	767	23264	6929	811	2838	735	687	5465
25970	729690	93436	51343	2828	8674	10025
23215	8886	8887	7690	3191	23613	8476
9340	54797	2788	147912	3061	2863	9310
5173	63982	24141	5179	2774	65258	3208	54112	10777	1690	7881	10636	2830	8787	3358	6863
6273	3914	2810	667	3872	57402	3909	5268	5744	3918	9982	6665	1001
4046	7805	962	963	9535	3936	5293	1794	11151	5880	397	3059	5696
2649	55070	3891	25852	79000	83759	643854	410	54499	8554	23168	81492	2960
9071	5420	6505	55748	8671	476	23286	55753	481	63917
10075	56945	4173	6598	9520	5701	23367	2271	23399	5682
1268	5978	27113	1956	9463	6160	5046	6337
4259	1175	51257	79622	8270	7390	9927
3108	972	3119	3122	3123	3115	3113
81611	9134	8602	1827	54581	64746	26271	10116	7109	54629	55785	8847
54806	8749	9457	23198	84223	9702	7730
7045	2202	5351	4017	7057	1277	1490	8614	5054	813	10631	1404
217	5091	6647	4718	348	84065	51596
1041	55076	1825	4250	2312	1823	4014	10647	3849	3848	3858
10857	6767	8508	2098	6309	2747	2746	10247
973	5450	3112	3507	640	930	8115
7442	56648	4000	2487	10282	1748	6318	800
5160	26073	10131	9552	3420	6640	617	1845	10476	10456	10882	509	5127	516
909	1136	10279	5896	6370	911	913
10321	51297	479	10406	727897	3512	6590	54959	5284	218	94025	10551	4586	4025	54360	11272	1101	1755	5545	6947	6317
9001	10058	2904	343990	6527	55001	3651
80232	7283	4066	23608	52	84164	8780	7029
4312	1803	5352	6347	2921	2919	3576	1440	3553	6372	6374
1551	3698	28234	213	338	2182	3034	55089	7363	6514	1576	727	1373	2168	2244	27329	174	2267	3050	2243
1991	1511	932	4318	8993	671	566	1088	820	23569	56729	1669	3934	10394	1178	6037	6036	5657	4353
1472	6288	6779	58503	5304	3346	3347	765	10879	1473	1470	4589	1469	26952
9353	1270	9728	4750	10763	9037	6711
