# Supplementary material for: Genomic positions of co-expressed genes: echoes of chromosome organisation in gene expression data
Source: BMC Res Notes. 2013 Jun 13;6:229. doi: 10.1186/1756-0500-6-229 (PMC3689077; doi:10.1186/1756-0500-6-229)
Supplement: Additional file 10 — Symatlas genes. All genes from the Symatlas co-expression clusters used. Entrez Gene ID, 10 Mb region number, chromosome number information. [file 1756-0500-6-229-S10.xls]

## Sheet: Symatlas genes
Entrez GeneID	10Mbp region	Chromosome
5293	1	1
765	1	1
11079	1	1
9341	1	1
54973	1	1
90326	1	1
3604	1	1
23463	1	1
375790	1	1
2563	1	1
7293	1	1
26038	1	1
81569	2	1
4524	2	1
4878	2	1
23341	2	1
23013	2	1
27129	2	1
55187	2	1
5351	2	1
6390	2	1
7799	2	1
7133	2	1
54455	2	1
23569	2	1
10218	2	1
3362	2	1
11223	2	1
4237	2	1
8659	2	1
9927	2	1
10630	2	1
5195	2	1
10256	3	1
79000	3	1
7798	3	1
6195	3	1
23673	3	1
84065	3	1
9473	3	1
864	3	1
25932	3	1
2810	3	1
8672	3	1
54797	3	1
22826	3	1
5724	3	1
978	3	1
65018	3	1
23038	3	1
2268	3	1
5928	4	1
3932	4	1
55143	4	1
64766	4	1
10450	4	1
6421	4	1
55108	4	1
2170	4	1
7805	4	1
81493	4	1
80149	4	1
64129	4	1
55223	4	1
3061	4	1
3208	4	1
353500	4	1
79830	4	1
1296	4	1
9813	5	1
55624	5	1
2980	5	1
81888	5	1
991	5	1
8503	5	1
10269	5	1
1580	5	1
4802	5	1
1802	5	1
55182	5	1
9783	5	1
79078	5	1
22887	5	1
7075	5	1
6513	5	1
1579	5	1
11004	5	1
79033	5	1
2060	6	1
1718	6	1
4070	6	1
23358	6	1
6512	6	1
55001	6	1
1600	6	1
4898	6	1
3953	7	1
23169	7	1
27329	7	1
83941	7	1
5733	8	1
9295	8	1
51086	8	1
10026	8	1
64173	9	1
58511	9	1
2634	9	1
79739	9	1
9635	9	1
117178	9	1
9653	9	1
7813	10	1
30836	10	1
9890	10	1
1810	10	1
58155	10	1
9411	10	1
8556	11	1
2135	11	1
2780	11	1
54112	11	1
7812	12	1
476	12	1
7252	12	1
51592	12	1
55924	12	1
6847	12	1
829	12	1
963	12	1
6566	12	1
644213	12	1
51179	12	1
5016	12	1
10100	12	1
3321	12	1
914	12	1
3284	12	1
845	12	1
56957	15	1
8349	15	1
11189	15	1
54964	15	1
5710	15	1
9939	15	1
11311	15	1
6944	15	1
2209	15	1
81611	15	1
23632	15	1
9659	15	1
27246	15	1
2029	15	1
51027	15	1
5298	15	1
1520	15	1
2330	15	1
912	16	1
3608	16	1
57402	16	1
10456	16	1
6276	16	1
4359	16	1
4580	16	1
909	16	1
57198	16	1
4000	16	1
4014	16	1
962	16	1
26097	16	1
6284	16	1
6283	16	1
10654	16	1
10763	16	1
6275	16	1
5202	16	1
336	16	1
911	16	1
50717	16	1
63827	16	1
4582	16	1
6273	16	1
79368	16	1
913	16	1
2312	16	1
27005	16	1
8832	16	1
9095	17	1
6846	17	1
80133	17	1
919	17	1
4259	17	1
9019	17	1
8674	17	1
23215	17	1
54499	17	1
6675	17	1
29922	17	1
481	17	1
1805	17	1
356	18	1
9917	18	1
10228	18	1
26092	18	1
60676	18	1
57795	18	1
27101	18	1
9857	18	1
51603	18	1
339479	19	1
3915	19	1
3918	19	1
647070	19	1
284649	19	1
7175	19	1
5996	20	1
5788	20	1
3080	20	1
7139	20	1
23046	20	1
5997	20	1
23271	20	1
23612	20	1
2165	20	1
259266	20	1
51377	20	1
9928	20	1
5284	21	1
2005	21	1
9261	21	1
79098	21	1
5778	21	1
5549	21	1
947	21	1
1378	21	1
2331	21	1
80342	21	1
59349	21	1
3914	21	1
9580	21	1
5877	21	1
23380	21	1
23114	21	1
57172	21	1
56950	22	1
26750	22	1
51133	22	1
7042	22	1
1063	22	1
64757	22	1
29937	22	1
54996	22	1
3142	22	1
90806	22	1
80232	23	1
23219	23	1
64746	23	1
7159	23	1
8476	23	1
149111	23	1
5664	23	1
375056	23	1
88	24	1
645745	24	1
2271	24	1
1130	24	1
6905	24	1
56605	24	1
9859	25	1
79894	25	1
25909	25	1
114548	25	1
55256	26	2
9781	26	2
8853	26	2
7173	26	2
9270	26	2
6664	26	2
52	26	2
6241	27	2
23175	27	2
3754	27	2
1653	27	2
9687	27	2
4613	27	2
4953	27	2
1838	28	2
109	28	2
2646	28	2
10113	28	2
79745	28	2
55252	28	2
3032	28	2
9913	28	2
5443	28	2
1058	28	2
11117	28	2
22924	28	2
114818	28	2
54454	28	2
9577	28	2
338	28	2
3777	28	2
25940	29	2
9637	29	2
5495	30	2
64240	30	2
2034	30	2
11037	30	2
80204	30	2
23433	30	2
56660	30	2
6519	30	2
57223	31	2
10936	31	2
2202	31	2
6711	31	2
55704	31	2
23198	31	2
9378	31	2
200734	32	2
11017	32	2
9736	32	2
53335	32	2
9938	32	2
2673	32	2
64895	32	2
29094	32	2
56603	33	2
1639	33	2
525	33	2
8446	33	2
119	33	2
27332	33	2
6637	33	2
200424	33	2
51315	34	2
56888	34	2
65055	34	2
6439	34	2
51652	34	2
54884	34	2
7844	34	2
28902	34	2
926	34	2
925	34	2
3514	34	2
2168	34	2
10578	34	2
57730	35	2
7535	35	2
9669	35	2
80092	35	2
51011	35	2
80705	35	2
10190	35	2
343990	35	2
3554	36	2
2274	36	2
6819	36	2
4862	36	2
3987	36	2
6160	36	2
699	37	2
8886	37	2
26525	37	2
3553	37	2
27179	37	2
54520	37	2
7849	37	2
55289	37	2
8685	37	2
23332	38	2
2840	38	2
7247	38	2
55679	38	2
274	38	2
56886	38	2
3176	39	2
2863	39	2
26469	39	2
50649	39	2
79712	40	2
53353	40	2
9839	40	2
9595	41	2
4036	42	2
1803	42	2
22837	42	2
6328	42	2
29994	42	2
22925	42	2
10010	42	2
8647	42	2
29081	43	2
151230	43	2
3233	43	2
3232	43	2
220988	43	2
50940	43	2
11069	43	2
5136	44	2
6744	44	2
1290	44	2
1281	44	2
4760	44	2
2487	44	2
51454	44	2
23314	45	2
4430	45	2
1418	46	2
843	46	2
8324	46	2
7341	46	2
2825	46	2
79568	46	2
10152	46	2
1385	46	2
8837	46	2
1493	46	2
5746	46	2
6556	47	2
79582	47	2
7475	47	2
3549	47	2
7429	47	2
1373	47	2
6120	47	2
10058	47	2
26154	47	2
617	47	2
7277	47	2
79137	47	2
3623	48	2
80704	48	2
6508	48	2
55619	48	2
55515	48	2
79586	48	2
10290	48	2
3431	49	2
80210	49	2
79781	49	2
55355	49	2
55054	49	2
6694	49	2
248	49	2
79083	49	2
57007	49	2
9470	49	2
64284	49	2
10123	49	2
4759	49	2
251	49	2
9208	49	2
4735	50	2
23178	50	2
547	50	2
666	50	2
10494	50	2
10093	51	3
63924	51	3
55831	51	3
78987	51	3
6419	51	3
6538	52	3
5468	52	3
23066	52	3
7079	52	3
9497	53	3
5915	53	3
7155	53	3
55768	53	3
8850	53	3
51143	54	3
30	54	3
10217	54	3
7048	54	3
1524	54	3
10777	54	3
2720	54	3
11280	54	3
9852	54	3
54918	54	3
25827	54	3
9940	54	3
23171	54	3
275	55	3
4634	55	3
4134	55	3
25924	55	3
820	55	3
63891	55	3
23276	55	3
3913	55	3
79442	55	3
7318	55	3
5745	55	3
51188	55	3
1238	55	3
23395	55	3
51304	55	3
1230	55	3
10675	55	3
4485	55	3
4820	55	3
7047	55	3
54986	55	3
51447	55	3
25994	55	3
54859	55	3
22907	55	3
8820	56	3
7134	56	3
56920	56	3
95	56	3
201626	56	3
11188	56	3
6787	56	3
50650	56	3
7867	56	3
211	56	3
3373	56	3
10181	56	3
1776	56	3
9039	57	3
8618	57	3
23150	57	3
6314	57	3
2632	59	3
2838	60	3
84864	60	3
214	61	3
11148	61	3
11259	61	3
9666	61	3
57092	61	3
55076	61	3
4345	62	3
79691	62	3
64422	62	3
55032	62	3
25945	62	3
2960	63	3
8702	63	3
2624	63	3
846	63	3
8856	63	3
11343	63	3
141	63	3
3059	63	3
64091	63	3
7879	63	3
4171	63	3
11167	63	3
5291	64	3
51554	64	3
51208	64	3
79876	64	3
25852	64	3
4690	64	3
55	64	3
8403	64	3
9616	65	3
7545	65	3
5352	65	3
483	65	3
56945	65	3
5947	65	3
7029	65	3
9435	65	3
57088	65	3
7104	66	3
4311	66	3
9819	66	3
7881	66	3
11342	66	3
9197	66	3
5806	66	3
5912	66	3
8833	66	3
25937	66	3
4291	66	3
8706	67	3
10051	67	3
590	67	3
90133	67	3
22865	67	3
6476	67	3
4197	68	3
6514	68	3
79782	68	3
7095	68	3
56648	68	3
8743	68	3
9718	69	3
27074	69	3
4026	69	3
9175	69	3
5984	69	3
23101	69	3
54165	69	3
1857	69	3
64110	69	3
3827	69	3
9370	69	3
197	69	3
2119	69	3
8087	69	3
1739	70	3
84223	70	3
347	70	3
5062	70	3
9076	70	3
2814	70	3
5504	70	3
4487	72	4
10141	72	4
152992	72	4
10608	72	4
3425	72	4
10861	72	4
8602	72	4
10460	72	4
8532	72	4
54360	72	4
7468	72	4
7700	72	4
9982	73	4
683	73	4
9364	73	4
579	73	4
886	74	4
29063	74	4
10568	74	4
9353	74	4
6649	74	4
5099	75	4
7096	75	4
55286	75	4
1259	76	4
323	76	4
10463	76	4
22998	76	4
5978	77	4
64854	77	4
10606	77	4
7366	78	4
2798	78	4
2044	78	4
6779	79	4
4589	79	4
58503	79	4
7363	79	4
26952	79	4
2921	79	4
3576	79	4
950	79	4
5470	79	4
213	79	4
174	79	4
54959	79	4
22902	79	4
173	79	4
3347	79	4
8671	79	4
3346	79	4
2919	79	4
53371	79	4
54490	79	4
901	79	4
2069	79	4
2638	79	4
6372	79	4
10879	79	4
3512	79	4
6374	79	4
374	79	4
56955	80	4
152559	80	4
22872	80	4
10098	81	4
5910	81	4
6622	81	4
10144	81	4
4547	82	4
130	82	4
64116	82	4
51176	82	4
128	82	4
1062	82	4
124	82	4
55435	83	4
1950	83	4
9348	83	4
9871	83	4
3426	83	4
59067	84	4
308	84	4
84162	84	4
890	84	4
3558	84	4
51778	84	4
23657	85	4
11157	86	4
8821	86	4
83452	86	4
79658	86	4
1909	86	4
2244	87	4
166614	87	4
2243	87	4
7097	87	4
56034	87	4
2266	87	4
6999	87	4
9693	88	4
23022	88	4
50859	88	4
11199	88	4
54969	89	4
9848	89	4
3148	89	4
9464	89	4
1182	89	4
4750	89	4
175	89	4
4543	90	4
55325	90	4
2180	90	4
55805	90	4
2160	90	4
9037	92	5
7015	92	5
54463	93	5
4651	93	5
54491	93	5
1007	94	5
56979	94	5
3575	95	5
2533	95	5
5810	95	5
4883	95	5
9180	95	5
55322	95	5
23600	95	5
55299	95	5
6502	95	5
735	95	5
7690	96	5
10884	96	5
10605	96	5
4724	97	5
8611	97	5
79668	97	5
3001	97	5
3003	97	5
11082	97	5
80006	98	5
27292	98	5
3796	98	5
153561	98	5
64924	98	5
891	98	5
55109	99	5
9522	99	5
64087	99	5
1719	99	5
57763	99	5
64283	99	5
1462	100	5
1404	100	5
7518	100	5
1160	100	5
10085	100	5
9652	101	5
64848	103	5
57556	103	5
501	104	5
2201	104	5
4015	104	5
1839	105	5
3950	105	5
10902	105	5
79770	105	5
54882	105	5
4090	105	5
7045	105	5
6932	105	5
8572	105	5
10112	105	5
51306	105	5
5201	105	5
3659	105	5
819	105	5
9832	106	5
5159	106	5
27190	106	5
5521	106	5
1729	106	5
54661	106	5
6208	106	5
56112	106	5
1044	106	5
56146	106	5
8841	106	5
1809	106	5
972	106	5
79628	106	5
23367	107	5
2760	107	5
91977	107	5
9232	107	5
3702	107	5
9443	107	5
2196	107	5
23120	107	5
23286	108	5
2559	108	5
2561	108	5
3161	108	5
1794	108	5
6586	108	5
3937	108	5
51428	109	5
202181	109	5
1482	109	5
10636	109	5
51617	109	5
6793	109	5
1843	109	5
8614	109	5
23291	109	5
30012	109	5
8992	109	5
8817	109	5
285596	109	5
3101	109	5
8878	109	5
9945	109	5
55770	111	6
9450	111	6
643875	111	6
10667	111	6
51406	112	6
3400	112	6
23408	112	6
10486	112	6
26531	113	6
10279	113	6
2822	113	6
10246	113	6
8352	113	6
7915	113	6
9753	113	6
11118	113	6
5617	113	6
10786	113	6
26716	113	6
3024	113	6
8294	113	6
3135	113	6
9750	113	6
7932	113	6
8365	113	6
8361	113	6
6659	113	6
8332	113	6
3017	113	6
8359	113	6
3077	113	6
8368	113	6
8330	113	6
3134	113	6
8859	114	6
80864	114	6
5696	114	6
3133	114	6
89870	114	6
7629	114	6
10107	114	6
3122	114	6
3106	114	6
7919	114	6
653639	114	6
3113	114	6
199	114	6
8645	114	6
55937	114	6
1589	114	6
6892	114	6
3119	114	6
11329	114	6
3115	114	6
51596	114	6
3107	114	6
3105	114	6
3108	114	6
3109	114	6
7936	114	6
10665	114	6
29113	114	6
1616	114	6
6015	114	6
25803	114	6
2794	114	6
3123	114	6
1041	114	6
3112	114	6
80868	114	6
55633	114	6
177	114	6
7148	114	6
7916	114	6
10321	115	6
53405	115	6
10591	115	6
171558	115	6
9820	115	6
5225	115	6
93643	115	6
10695	115	6
24149	115	6
9533	115	6
55173	115	6
26268	116	6
5558	116	6
2729	116	6
3605	116	6
4172	116	6
2938	116	6
667	116	6
7021	116	6
9697	116	6
7803	117	6
577	117	6
55788	118	6
55754	118	6
22832	119	6
442233	119	6
55389	119	6
1268	119	6
4199	119	6
29078	120	6
9457	120	6
2045	120	6
25957	120	6
51805	120	6
11231	121	6
6610	121	6
639	121	6
64208	121	6
2309	121	6
27244	121	6
1300	122	6
3910	122	6
5350	122	6
3841	122	6
4121	122	6
2830	122	6
3908	123	6
2173	123	6
2697	123	6
23493	123	6
7128	124	6
1490	124	6
64577	124	6
9288	124	6
2070	124	6
54806	124	6
27115	124	6
10767	124	6
4602	124	6
55350	124	6
59351	124	6
643854	124	6
6943	124	6
2037	124	6
7957	125	6
79747	125	6
2099	126	6
55005	126	6
80129	126	6
26271	126	6
9590	126	6
23345	126	6
7430	126	6
5340	127	6
6950	127	6
1235	127	6
26236	127	6
6953	127	6
387263	127	6
5134	128	6
26100	129	7
3382	129	7
11033	129	7
79034	129	7
7965	129	7
26173	129	7
3955	129	7
5575	129	7
56903	129	7
2115	130	7
10551	130	7
221981	130	7
9734	130	7
3202	131	7
3199	131	7
4852	131	7
3200	131	7
8887	131	7
1124	131	7
8935	131	7
9603	131	7
3205	131	7
54504	131	7
23333	132	7
5898	132	7
2692	132	7
8621	133	7
80099	133	7
10268	133	7
55744	133	7
58498	133	7
10320	134	7
1956	134	7
346329	135	7
7462	136	7
114049	136	7
10875	136	7
80761	136	7
3092	136	7
1364	136	7
7458	136	7
54441	136	7
113878	136	7
5243	137	7
3082	137	7
9988	137	7
85865	137	7
10980	138	7
5218	138	7
1278	138	7
1551	138	7
7979	138	7
79690	138	7
1576	138	7
79037	138	7
245812	138	7
29992	138	7
10282	138	7
10552	138	7
6863	138	7
51412	139	7
93408	139	7
10234	139	7
5172	139	7
5054	139	7
5701	139	7
6733	139	7
10466	139	7
5001	139	7
3912	139	7
5294	139	7
1174	139	7
7205	139	7
56996	139	7
22797	140	7
1080	140	7
3751	140	7
54329	140	7
858	140	7
8976	141	7
9296	141	7
813	141	7
4899	141	7
23382	141	7
23608	142	7
231	142	7
5420	142	7
800	142	7
50617	142	7
80853	142	7
55303	143	7
5304	143	7
7988	143	7
9747	143	7
55750	143	7
2146	143	7
90956	143	7
643641	143	7
168544	143	7
54480	144	7
22976	144	7
2020	144	7
1020	144	7
63917	144	7
157697	145	8
1669	145	8
5108	146	8
427	146	8
29883	146	8
2267	146	8
640	146	8
10	146	8
4481	146	8
5157	146	8
5533	147	8
203069	147	8
11178	147	8
665	147	8
1191	147	8
9583	147	8
2039	147	8
8794	147	8
55806	147	8
2185	147	8
2053	147	8
4017	147	8
2675	147	8
6440	147	8
91782	147	8
649	147	8
55246	147	8
4824	147	8
51435	147	8
148	147	8
1587	148	8
255926	148	8
23484	148	8
8749	148	8
11212	148	8
3084	148	8
155	148	8
9070	148	8
78986	148	8
6770	148	8
1052	149	8
1142	149	8
7336	149	8
4173	149	8
2339	149	8
64321	150	8
5179	150	8
9821	150	8
4067	150	8
55636	151	8
10565	151	8
767	151	8
10987	151	8
444	151	8
54968	152	8
9242	152	8
5569	152	8
51101	152	8
23213	152	8
5375	153	8
11059	153	8
2167	153	8
862	154	8
10247	154	8
9134	154	8
10940	154	8
389677	154	8
25788	154	8
81501	155	8
51582	155	8
9694	155	8
2131	156	8
11236	157	8
6641	157	8
4982	157	8
9788	157	8
4856	157	8
7038	158	8
10086	158	8
7264	159	8
9684	159	8
8629	159	8
4062	159	8
29894	159	8
1584	159	8
23144	159	8
3297	159	8
22827	159	8
11156	159	8
1585	159	8
6132	159	8
26233	159	8
79943	159	8
50626	159	8
81858	159	8
58500	159	8
9831	159	8
6505	160	9
1761	160	9
11172	160	9
6595	160	9
8777	161	9
3456	162	9
51754	163	9
1211	163	9
23586	163	9
10020	163	9
80256	163	9
9833	163	9
3301	163	9
51510	163	9
55833	163	9
573	163	9
219	163	9
26206	163	9
2650	167	9
55071	167	9
23273	167	9
8395	167	9
687	167	9
23552	168	9
81689	168	9
3190	168	9
60560	168	9
10927	169	9
2304	169	9
23196	169	9
1164	169	9
54187	169	9
8555	169	9
3293	169	9
22927	169	9
5727	169	9
19	170	9
229	170	9
7743	170	9
9314	170	9
54942	171	9
23245	171	9
23392	171	9
50514	171	9
5998	171	9
23307	171	9
4593	171	9
26130	172	9
3934	172	9
51552	172	9
5742	172	9
10244	172	9
203	172	9
5082	172	9
54542	172	9
2649	172	9
11224	172	9
2934	172	9
727	172	9
9329	173	9
445	173	9
7410	173	9
64975	173	9
59335	173	9
1621	173	9
28	173	9
5730	173	9
27348	173	9
1289	173	9
2219	173	9
25	173	9
8019	173	9
5900	173	9
11253	173	9
954	173	9
57720	173	9
6709	173	9
23064	173	9
6621	173	9
3698	175	10
1316	175	10
79861	175	10
5209	175	10
22884	175	10
509	175	10
22982	175	10
55301	176	10
10659	176	10
5264	176	10
7431	176	10
6251	176	10
9397	176	10
8872	176	10
10557	176	10
783	176	10
8029	176	10
8028	177	10
2572	177	10
51322	177	10
22921	177	10
8453	178	10
3688	178	10
1326	178	10
3799	178	10
9790	179	10
5599	179	10
4477	180	10
7019	180	10
259230	180	10
55753	180	10
11130	180	10
983	181	10
1763	181	10
84890	181	10
220965	181	10
5033	182	10
5552	182	10
5551	182	10
79933	182	10
9559	182	10
6865	182	10
3778	182	10
23555	182	10
6436	183	10
9060	183	10
6441	183	10
11155	183	10
2746	183	10
79812	183	10
5728	183	10
657	183	10
3363	184	10
84986	184	10
9585	184	10
10023	184	10
3416	184	10
27063	184	10
6425	184	10
8513	184	10
64210	184	10
9849	184	10
59	184	10
9148	185	10
5076	185	10
10613	185	10
6319	185	10
9221	185	10
4791	185	10
10121	185	10
2253	185	10
4714	185	10
10660	185	10
1586	185	10
120	186	10
3983	186	10
840	186	10
4601	186	10
228	187	10
2263	187	10
4942	187	10
7073	187	10
26098	187	10
4288	187	10
7390	187	10
59338	187	10
63877	187	10
1793	187	10
1755	187	10
9184	187	10
101	188	10
4046	189	11
6181	189	11
56676	189	11
4586	189	11
23647	189	11
727897	189	11
57104	189	11
11187	189	11
6240	189	11
53841	189	11
833	189	11
161	189	11
5002	189	11
8642	189	11
7262	189	11
796	190	11
10944	190	11
6288	190	11
4654	190	11
5682	190	11
406	190	11
5741	190	11
5286	190	11
8048	190	11
338645	191	11
63982	191	11
5896	192	11
2488	192	11
5897	192	11
744	192	11
60529	193	11
53	193	11
55709	193	11
9479	193	11
79096	193	11
2132	193	11
4607	193	11
64231	194	11
29015	194	11
10798	194	11
10394	194	11
932	194	11
6947	194	11
5007	194	11
9404	194	11
1270	194	11
1500	194	11
10249	194	11
26229	195	11
10524	195	11
2017	195	11
2248	195	11
9049	195	11
9986	195	11
9219	195	11
2237	195	11
7542	195	11
9356	195	11
8061	195	11
5436	195	11
55611	195	11
3177	195	11
55048	195	11
8722	195	11
8500	195	11
5091	195	11
595	195	11
83786	195	11
79073	195	11
4250	195	11
56834	195	11
2197	195	11
29901	195	11
10629	195	11
3992	195	11
83759	195	11
1521	195	11
923	195	11
10235	195	11
11007	195	11
54961	195	11
10312	195	11
83638	195	11
11251	195	11
55231	195	11
3338	195	11
745	195	11
55107	195	11
10647	195	11
23529	195	11
572	195	11
7356	195	11
222	195	11
5017	195	11
871	196	11
4718	196	11
283212	196	11
116985	196	11
10825	196	11
2615	196	11
1740	197	11
60492	197	11
2915	197	11
27314	197	11
58487	197	11
8322	197	11
50507	197	11
8898	198	11
9702	198	11
4361	198	11
4863	199	11
80310	199	11
4312	199	11
2230	199	11
23086	199	11
834	199	11
4314	199	11
23705	200	11
2542	200	11
643	200	11
56649	200	11
23187	200	11
10205	200	11
9854	200	11
5519	200	11
5450	200	11
6876	200	11
51399	200	11
3316	200	11
917	200	11
3014	200	11
915	200	11
4684	200	11
4162	200	11
10632	200	11
1737	200	11
5049	200	11
50937	201	11
83480	201	11
6309	201	11
6484	201	11
7007	201	11
2313	201	11
334	201	11
11095	201	11
79864	201	11
56253	201	11
22997	202	11
56341	203	12
4704	203	12
50856	203	12
716	203	12
9332	203	12
83461	203	12
6515	203	12
642559	203	12
9976	203	12
29121	203	12
51348	203	12
2305	203	12
6337	203	12
2288	203	12
79923	203	12
3820	203	12
55846	203	12
440073	203	12
1822	203	12
83695	203	12
2597	203	12
50839	204	12
5149	204	12
5545	204	12
11272	204	12
2904	204	12
2984	204	12
9052	204	12
397	204	12
64581	204	12
79887	204	12
4256	204	12
22914	204	12
54682	204	12
3824	204	12
8531	204	12
10060	205	12
3709	205	12
3845	205	12
5744	205	12
28234	205	12
11228	205	12
65981	206	12
10059	206	12
51474	207	12
5213	207	12
55089	207	12
7480	207	12
29951	207	12
84790	207	12
112	207	12
5756	207	12
51411	207	12
10376	207	12
29127	207	12
2819	207	12
7421	207	12
114785	208	12
2583	208	12
8620	208	12
196403	208	12
10330	208	12
3889	208	12
3892	208	12
3849	208	12
4141	208	12
3848	208	12
10102	208	12
7786	208	12
3856	208	12
3875	208	12
51561	208	12
3887	208	12
3223	208	12
3222	208	12
2065	208	12
10106	208	12
9840	208	12
3891	208	12
9700	208	12
23371	208	12
3226	208	12
23426	209	12
5801	209	12
552	209	12
55832	209	12
5074	210	12
23390	210	12
4617	210	12
80184	211	12
694	212	12
160313	212	12
10154	212	12
11163	212	12
7181	212	12
1634	212	12
9971	212	12
5128	212	12
7112	212	12
3034	212	12
55785	212	12
9733	213	12
6404	213	12
1240	213	12
5501	213	12
1610	213	12
488	213	12
9815	213	12
5053	213	12
11137	213	12
400	213	12
56994	213	12
7296	213	12
32	213	12
23014	214	12
217	214	12
8550	214	12
5829	214	12
4938	214	12
84747	214	12
9921	214	12
35	214	12
5781	214	12
196515	214	12
55206	215	12
23504	215	12
80212	215	12
2054	215	12
8099	215	12
949	215	12
9612	215	12
22953	216	12
5426	216	12
7750	218	13
2700	218	13
479	219	13
6541	219	13
3651	219	13
9107	219	13
2321	219	13
6445	219	13
5983	220	13
10631	220	13
4081	220	13
10443	220	13
10808	220	13
90634	220	13
241	220	13
55578	220	13
1361	221	13
8847	221	13
2098	221	13
10161	221	13
2308	221	13
3936	221	13
26586	222	13
5100	222	13
26512	222	13
2974	222	13
6315	223	13
1910	224	13
1203	224	13
11278	224	13
26050	225	13
9071	226	13
10150	226	13
5611	226	13
5095	226	13
3843	226	13
55082	227	13
9358	227	13
3981	227	13
23026	227	13
65110	228	13
3621	228	13
55795	228	13
8881	228	13
55208	228	13
8858	228	13
2155	228	13
55739	228	13
2621	228	13
7011	230	14
8906	231	14
23428	231	14
57447	231	14
6036	231	14
2999	231	14
6955	231	14
1511	231	14
10202	231	14
9878	231	14
4624	231	14
60686	231	14
8106	231	14
6037	231	14
80344	231	14
6039	231	14
3169	232	14
5687	232	14
7080	232	14
1690	232	14
23256	232	14
4792	232	14
5427	233	14
27109	233	14
23588	233	14
5926	234	14
5836	234	14
11169	234	14
55745	234	14
3895	234	14
652	234	14
9787	234	14
55333	235	14
51109	235	14
81537	235	14
5890	235	14
5583	235	14
79697	236	14
58517	236	14
55668	236	14
11161	236	14
8748	236	14
4053	236	14
2353	236	14
6400	237	14
79882	237	14
23768	237	14
11099	237	14
55812	237	14
7253	237	14
55148	238	14
624	238	14
64919	238	14
10914	238	14
57062	238	14
8115	238	14
4287	238	14
51466	238	14
9950	238	14
55102	238	14
5104	238	14
5265	238	14
3500	239	14
4140	239	14
7127	239	14
9529	239	14
29933	239	14
5891	239	14
3507	239	14
3495	239	14
3320	239	14
1983	239	14
2558	242	15
54893	242	15
4948	242	15
339005	242	15
57194	242	15
2562	242	15
7337	242	15
3653	242	15
23168	243	15
4058	243	15
51203	243	15
6692	243	15
6727	243	15
7057	243	15
70	243	15
701	243	15
254531	243	15
51103	243	15
56851	243	15
3712	243	15
23312	244	15
9153	244	15
2200	244	15
25963	244	15
50506	244	15
64397	244	15
9318	244	15
79029	244	15
4130	244	15
9728	244	15
9836	244	15
8773	244	15
54629	245	15
10017	245	15
9133	245	15
5873	245	15
4644	245	15
9236	245	15
3990	245	15
4088	246	15
10002	246	15
6176	246	15
9768	246	15
9325	246	15
54956	246	15
23604	246	15
79875	246	15
54852	246	15
771	246	15
7168	246	15
6642	246	15
8925	246	15
8554	246	15
10116	246	15
54839	246	15
8766	246	15
54878	246	15
4091	246	15
9493	246	15
4016	247	15
49855	247	15
3603	247	15
1512	247	15
54939	247	15
1136	247	15
3658	247	15
1543	247	15
1583	247	15
10363	247	15
26263	247	15
23251	247	15
5371	247	15
10518	247	15
4123	247	15
79661	247	15
53339	248	15
5045	248	15
9055	248	15
3418	248	15
4828	248	15
54581	248	15
55070	248	15
4240	248	15
5346	248	15
54993	248	15
50810	248	15
4122	248	15
55215	248	15
290	248	15
3480	249	15
140460	249	15
79705	249	15
5046	249	15
64386	251	16
79903	251	16
7752	251	16
7177	251	16
10942	251	16
10131	251	16
10232	251	16
51764	251	16
79622	251	16
10573	251	16
54925	251	16
4917	251	16
79091	251	16
21	251	16
2671	251	16
3050	251	16
90864	251	16
9091	251	16
9093	251	16
8912	251	16
23059	251	16
7727	251	16
10921	251	16
1775	251	16
9351	251	16
8303	252	16
368	252	16
23049	252	16
23204	252	16
92017	252	16
10229	252	16
8399	252	16
55567	253	16
112869	253	16
226	253	16
930	253	16
56061	253	16
10261	253	16
23062	253	16
79831	253	16
112479	253	16
11273	253	16
27040	253	16
6693	253	16
7783	253	16
400509	253	16
57146	253	16
25970	253	16
1339	254	16
29108	254	16
51333	254	16
92595	254	16
23361	254	16
3684	254	16
78994	254	16
3683	254	16
11151	254	16
81831	255	16
1540	255	16
10294	255	16
5257	255	16
6477	255	16
9683	255	16
869	255	16
64127	255	16
55737	255	16
6376	256	16
4495	256	16
4501	256	16
4499	256	16
11051	256	16
55238	256	16
4493	256	16
80205	256	16
4494	256	16
4502	256	16
1728	257	16
1009	257	16
55815	257	16
8996	257	16
1001	257	16
81577	257	16
29100	257	16
4775	257	16
8717	257	16
1003	257	16
6560	257	16
5699	257	16
9057	257	16
80262	257	16
80152	257	16
6645	257	16
53630	258	16
54386	258	16
3735	258	16
55565	258	16
11345	258	16
23536	258	16
23035	258	16
2734	258	16
23300	258	16
79726	258	16
23174	259	16
763	259	16
2588	259	16
23406	259	16
2300	259	16
1535	259	16
51659	259	16
8711	260	17
23302	260	17
8402	260	17
9098	260	17
50628	260	17
9513	260	17
79066	260	17
9340	260	17
55275	260	17
7442	260	17
57048	260	17
4995	260	17
8383	260	17
23399	260	17
54739	260	17
9851	260	17
1140	260	17
83460	260	17
29	260	17
9552	260	17
22861	260	17
5306	260	17
6665	260	17
1366	260	17
246	260	17
9611	261	17
4626	261	17
9912	261	17
6470	261	17
220594	261	17
80039	261	17
[truncated: 579 more rows]
